# Supplementary material for: Genomic Signatures of Selection Across Climate Gradients and a Geographic Mosaic of Coevolution in an Ant Social Parasite–Host System
Source: Mol Biol Evol. 2025 Nov 11;42(12):msaf293. doi: 10.1093/molbev/msaf293 (PMC12662053; doi:10.1093/molbev/msaf293)
Supplement: msaf293_Supplementary_Data [file msaf293_supplementary_data.zip]

Archive with 4 entries (4 files):
- CoEvol-Suppl-Info-v3-NEW.pdf
- Supplement_S1.xlsx
- Supplement_S2.xlsx
- Supplement_S3.xlsx
