# Supplementary material for: Genomic Signatures of Selection Across Climate Gradients and a Geographic Mosaic of Coevolution in an Ant Social Parasite–Host System
Source: Mol Biol Evol. 2025 Nov 11;42(12):msaf293. doi: 10.1093/molbev/msaf293 (PMC12662053; doi:10.1093/molbev/msaf293)
Supplement: msaf293_Supplementary_Data [file msaf293_supplementary_data.zip › Supplement_S1.xlsx]

## Sheet: table_of_content
sheet_name	species	method	tissue	parameter	description
sample_info	both	/	/	/	Sample Information for both species and all three tissues (thorax for DNA, fatbody and head for RNA) and genotype data
DEGs_summary	both	comparitive	both	both	Summary of number of DEGs for all species, tissues and parameters
DEGs_pp_tlon_fb	T. longispinosus	DESeq2	fatbody	parasite prevalence	DEGs for host fatbody samples in using parasite prevalence as a continous variable
DEGs_pp_tlon_h	T. longispinosus	DESeq2	head	parasite prevalence	DEGs for host head samples using parasite prevalence as a continous variable
DEGs_pp_tam_fb	T. americanus	DESeq2	fatbody	parasite prevalence	DEGs for parasite fatbody samples using parasite prevalence as a continous variable
DEGs_pp_tam_h	T. americanus	DESeq2	head	parasite prevalence	DEGs for parasite head samples using parasite prevalence as a continous variable
topGO_pp_tlon	T. longispinosus	topGO	fatbody+head	/	Results of host paraprev DEGs - GO-enrichment analysis (fatbody+head)
topGO_pp_tame	T. americanus	topGO	fatbody+head	/	Results of parasiteparaprev DEGs - GO-enrichment analysis (fatbody+head)
DEGs_clim_tlon_fb	T. longispinosus	DESeq2	fatbody	climate	DEGs for host fatbody samples in using climate as a continous variable
DEGs_clim_tlon_h	T. longispinosus	DESeq2	head	climate	DEGs for host head samples using climate as a continous variable
DEGs_clim_tam_fb	T. americanus	DESeq2	fatbody	climate	DEGs for parasite fatbody samples using climate as a continous variable
DEGs_clim_tam_h	T. americanus	DESeq2	head	climate	DEGs for parasite head samples using climate as a continous variable
topGO_clim_tlon	T. longispinosus	topGO	fatbody+head	/	Results of host clim DEGs - GO-enrichment analysis (fatbody+head)
topGO_clim_tame	T. americanus	topGO	fatbody+head	/	Results of parasite clim DEGs - GO-enrichment analysis (fatbody+head)
orthoDEGs	both	comparitive	fatbody		DEGs orthologous in the fatbody of both species

## Sheet: sample_info
species	population	subsite	coordinates	location	colony_id	general_sample_ID	parasite_prevalence	climate_PC1	DNA_sample_ID	backmapping_DNA	no_mapped_reads_DNA	used_in_analysis?	avg_coverage_after_mapping	%genotype1_blue	%genotype2_green	%genotype3_red	%genotype4_yellow	RNA_fb_sample_ID	backmapping_RNA_fb	no_mapped_reads_RNA_fb	used_for_analysis?	avg_coverage_after_mapping	RNA_h_sample_ID	backmapping_RNA_h	no_mapped_reads_RNA_h	used_for_analysis?	avg_coverage_after_mapping
T. longispinosus	MA	a	42.410836, -71.208085	Beaver Brook North Reservation	193	L_MA_10	12.233	-3.170066964	L_MA_10_T	95.74%	40370266		19.6	98.999	1.001			NA	NA	NA		NA	L_MA_10_H	87.31	20653264		33.6
T. longispinosus	MA	a	42.410836, -71.208085	Beaver Brook North Reservation	111	L_MA_11	12.233	-3.170066964	L_MA_11_T	97.32%	47340546		22.8	98.999	1.001			L_MA_11_F	44.35	6748971	no;outlier	9.1	L_MA_11_H	81.26	34104967	no;outlier	43.1
T. longispinosus	MA	a	42.410836, -71.208085	Beaver Brook North Reservation	330	L_MA_12	12.233	-3.170066964	L_MA_12_T	92.44%	42477605		20.6	98.999	1.001			L_MA_12_F	2.47	713003		1.1	L_MA_12_H	88.54	32036876		60.3
T. longispinosus	MA	b	42.399000, -71.194361	Rock Meadow Conservation Area	402	L_MA_13	12.233	-3.170066964	L_MA_13_T	95.06%	40473812		19.6	95.494	4.506			L_MA_13_F	91.32	35872571		66.6	L_MA_13_H	94.62	53468971		89.9
T. longispinosus	MA	a	42.410836, -71.208085	Beaver Brook North Reservation	128	L_MA_14	12.233	-3.170066964	L_MA_14_T	94.85%	37019243		18	98.999	1.001			L_MA_14_F	80.24	40584758		64.7	L_MA_14_H	88.56	32230037		51.6
T. longispinosus	MA	a	42.410836, -71.208085	Beaver Brook North Reservation	209	L_MA_15	12.233	-3.170066964	L_MA_15_T	97.00%	37237140		18.2	91.38	8.62			L_MA_15_F	70.56	32775702		54	L_MA_15_H	86.68	35114059		59.6
T. longispinosus	MA	a	42.410836, -71.208085	Beaver Brook North Reservation	277	L_MA_16	12.233	-3.170066964	L_MA_16_T	95.94%	41102063		19.9	98.999	1.001			L_MA_16_F	73.78	28182684		45.1	L_MA_16_H	91.31	36340984		55.1
T. longispinosus	MA	a	42.410836, -71.208085	Beaver Brook North Reservation	146	L_MA_2	12.233	-3.170066964	L_MA_2_T	84.43%	40022346	no;outlier	22.2	NA	NA			L_MA_2_F	93.38	29684977		58	L_MA_2_H	94.86	39017351		71.4
T. longispinosus	MA	a	42.410836, -71.208085	Beaver Brook North Reservation	256	L_MA_3	12.233	-3.170066964	L_MA_3_T	96.11%	38613149		18.8	98.999	1.001			L_MA_3_F	90.62	28673888		54.4	L_MA_3_H	22.9	6017418	no;outlier	8.3
T. longispinosus	MA	a	42.410836, -71.208085	Beaver Brook North Reservation	162	L_MA_4	12.233	-3.170066964	L_MA_4_T	91.01%	37047627		18	75.751	24.249			L_MA_4_F	89.55	26723855		46.9	L_MA_4_H	95.11	32264203		54.2
T. longispinosus	MA	a	42.410836, -71.208085	Beaver Brook North Reservation	235	L_MA_5_B	12.233	-3.170066964	L_MA_5_B_T	95.15%	46659515		22.6	98.999	1.001			L_MA_5_B_F	93.17	29394290		53.1	L_MA_5_B_H	93.09	42066890		71.5
T. longispinosus	MA	a	42.410836, -71.208085	Beaver Brook North Reservation	200	L_MA_6	12.233	-3.170066964	L_MA_6_T	94.48%	41160882		20	89.835	10.165			L_MA_6_F	79.34	22795855		39.2	L_MA_6_H	94.68	55432875		99.3
T. longispinosus	MA	a	42.410836, -71.208085	Beaver Brook North Reservation	389	L_MA_7	12.233	-3.170066964	L_MA_7_T	95.34%	38525618		18.7	77.501	22.499			L_MA_7_F	4.41	967243		1.4	L_MA_7_H	77.1	35900144		61.9
T. longispinosus	MA	a	42.410836, -71.208085	Beaver Brook North Reservation	219	L_MA_8	12.233	-3.170066964	L_MA_8_T	95.04%	44589041		21.6	80.583	19.417			L_MA_8_F	83.52	23341235		44	L_MA_8_H	88.91	24903626		42.9
T. longispinosus	MA	a	42.410836, -71.208085	Beaver Brook North Reservation	195	L_MA_9_B	12.233	-3.170066964	L_MA_9_B_T	96.36%	41314141		19.9	98.999	1.001			L_MA_9_B_F	70.64	20115638	no;outlier	29	L_MA_9_B_H	92.28	27848094		45.2
T. longispinosus	MD	a	39.629078, -79.145439	New Germany State Park	1924	L_MD_1_B	8.943	-0.197699269	L_MD_1_B_T	91.81%	38639477		18.8	44.625	55.375			L_MD_1_B_F	89.03	37410676		83.1	L_MD_1_B_H	93.78	29269707		44.2
T. longispinosus	MD	b	39.514118, -79.156654	New Germany State Park	1976	L_MD_10	8.943	-0.197699269	L_MD_10_T	96.39%	42680578		20.8	99.978	0.022			L_MD_10_F	24.19	6645237	no;outlier	11.5	L_MD_10_H	92.54	23429858		39.1
T. longispinosus	MD	c	39.570572, -79.201034	Roadside	1978	L_MD_12	8.943	-0.197699269	L_MD_12_T	96.81%	37414469		17.9	96.505	3.495			L_MD_12_F	90.39	29322166		52.3	NA	NA	NA		NA
T. longispinosus	MD	b	39.514118, -79.156654	New Germany State Park	1960	L_MD_13	8.943	-0.197699269	L_MD_13_T	0.20%	84580	no;low_quality	4	NA	NA			L_MD_13_F	13.9	3473409		5.8	L_MD_13_H	92.25	46533383		90.9
T. longispinosus	MD	b	39.514118, -79.156654	New Germany State Park	1974	L_MD_14	8.943	-0.197699269	L_MD_14_T	95.72%	42763719		20.7	41.679	58.321			L_MD_14_F	79.2	25173861		46	L_MD_14_H	91.36	28125032		46
T. longispinosus	MD	a	41.445290, -73.865179	Fahnestock State Park	19	L_MD_15	8.943	-0.197699269	L_MD_15_T	94.25%	41677102		20.2	76.039	23.961			L_MD_15_F	5.93	1272717		1.7	L_MD_15_H	77.34	23917168	no;outlier	30.9
T. longispinosus	MD	c	39.570572, -79.201034	Roadside	1946	L_MD_16	8.943	-0.197699269	L_MD_16_T	95.49%	42702122		20.6	41.614	58.386			L_MD_16_F	32.94	10044546	no;outlier	13.4	L_MD_16_H	91.6	38199905		65.3
T. longispinosus	MD	c	39.570572, -79.201034	Roadside	1969	L_MD_3	8.943	-0.197699269	L_MD_3_T	95.96%	43800551		21.3	49.33	50.67			L_MD_3_F	86.59	28521388		58.4	L_MD_3_H	58.39	21722221		33.3
T. longispinosus	MD	c	39.570572, -79.201034	Roadside	1968	L_MD_4	8.943	-0.197699269	L_MD_4_T	95.50%	43191591		21	52.187	47.813			L_MD_4_F	81.65	30866580		57.7	L_MD_4_H	91.16	29614007		49.7
T. longispinosus	MD	c	39.570572, -79.201034	Roadside	1958	L_MD_5_B	8.943	-0.197699269	L_MD_5_B_T	96.89%	43102757		20.8	47.505	52.495			L_MD_5_B_F	89.43	19181493		34	L_MD_5_B_H	90.41	25331873	no;outlier	34.3
T. longispinosus	MD	c	39.570572, -79.201034	Roadside	1988	L_MD_6	8.943	-0.197699269	L_MD_6_T	95.17%	40418504		19.5	0.022	99.978			L_MD_6_F	80.04	30647786		57.4	L_MD_6_H	94.06	42834194		70.9
T. longispinosus	MD	a	39.629078, -79.145439	New Germany State Park	1935	L_MD_7_B	8.943	-0.197699269	L_MD_7_B_T	97.62%	38716593		18.6	1.451	98.549			L_MD_7_B_F	84.76	27634059		52.9	L_MD_7_B_H	91.94	28591230		45.7
T. longispinosus	MD	b	39.514118, -79.156654	New Germany State Park	1956	L_MD_8	8.943	-0.197699269	L_MD_8_T	95.88%	38458766		18.6	69.51	30.49			L_MD_8_F	30.75	9538574	no;outlier	16.8	L_MD_8_H	60.11	15012327		23.8
T. longispinosus	MD	c	39.570572, -79.201034	Roadside	1977	L_MD_9	8.943	-0.197699269	L_MD_9_T	95.18%	34626035		16.8	77.072	22.928			L_MD_9_F	29.45	7043392		11.4	L_MD_9_H	93	37197834		59.7
T. longispinosus	ME	a	44.406120, -70.861389	West Bethel Park	486	L_ME_1	2.515	3.888695595	L_ME_1_T	94.01%	35780534		17.4	1.001	98.999			L_ME_1_F	89.4	30249724		54.1	L_ME_1_H	93.57	27506422		40.1
T. longispinosus	ME	a	44.406120, -70.861389	West Bethel Park	504	L_ME_10	2.515	3.888695595	L_ME_10_T	95.30%	32527453		15.8	1.001	98.999			L_ME_10_F	89.86	31781833		56.7	L_ME_10_H	92.2	32478294		50.6
T. longispinosus	ME	a	44.406120, -70.861389	West Bethel Park	448	L_ME_11	2.515	3.888695595	L_ME_11_T	94.25%	36955715		17.9	39.9	60.1			L_ME_11_F	88.14	26906996		44.3	L_ME_11_H	91.49	52046248		85.1
T. longispinosus	ME	a	44.406120, -70.861389	West Bethel Park	578	L_ME_12	2.515	3.888695595	L_ME_12_T	96.46%	41846537		20.2	1.001	98.999			L_ME_12_F	1.41	182776		1.2	L_ME_12_H	88.66	24011029		41.1
T. longispinosus	ME	a	44.406120, -70.861389	West Bethel Park	451	L_ME_13_B	2.515	3.888695595	L_ME_13_B_T	94.07%	46082255		22.4	37.07	62.93			L_ME_13_B_F	90.39	31219155		57.4	L_ME_13_B_H	93.88	27865747		42.5
T. longispinosus	ME	a	44.406120, -70.861389	West Bethel Park	461	L_ME_14	2.515	3.888695595	L_ME_14_T	96.48%	40357316		19.5	13.061	86.939			L_ME_14_F	89.7	31121404		54.1	L_ME_14_H	63.65	19696901	no;outlier	31.6
T. longispinosus	ME	a	44.406120, -70.861389	West Bethel Park	452	L_ME_15	2.515	3.888695595	L_ME_15_T	92.65%	34984454		16.9	1.001	98.999			L_ME_15_F	1.05	266508		0.9	L_ME_15_H	94.35	40321160		63.1
T. longispinosus	ME	a	44.406120, -70.861389	West Bethel Park	449	L_ME_2	2.515	3.888695595	L_ME_2_T	92.72%	39796802		19.2	1.001	98.999			L_ME_2_F	86.98	29385304		48.7	L_ME_2_H	94.21	30817704		49.2
T. longispinosus	ME	c	44.4151817, -70.8577124	Bethel Community Forest- West	524	L_ME_3	2.515	3.888695595	L_ME_3_T	93.25%	33169129		16.1	1.001	98.999			L_ME_3_F	81.17	24461437		43.2	L_ME_3_H	92.85	34184861		55.6
T. longispinosus	ME	a	44.406120, -70.861389	West Bethel Park	438	L_ME_4	2.515	3.888695595	L_ME_4_T	94.72%	40650877		19.8	13.082	86.918			L_ME_4_F	92.58	31187252		67.1	L_ME_4_H	93.84	44231947		73.9
T. longispinosus	ME	a	44.406120, -70.861389	West Bethel Park	576	L_ME_5	2.515	3.888695595	L_ME_5_T	94.90%	37574094		18.3	1.001	98.999			L_ME_5_F	91.51	31197798		66.7	L_ME_5_H	94.81	29416619		48.6
T. longispinosus	ME	b	44.407185, -70.866737	Bethel Community Forest- West	566	L_ME_6	2.515	3.888695595	L_ME_6_T	91.16%	35407775	no;outlier	19.6	NA	NA			L_ME_6_F	93.18	37987580		69.5	L_ME_6_H	94.12	32247959		52.3
T. longispinosus	ME	a	44.406120, -70.861389	West Bethel Park	446	L_ME_7	2.515	3.888695595	L_ME_7_T	95.08%	32748368		15.8	9.055	90.945			L_ME_7_F	63.87	25166843		64.4	L_ME_7_H	77.48	20293502		30.3
T. longispinosus	ME	c	44.4151817, -70.8577124	Bethel Community Forest- West	532	L_ME_8	2.515	3.888695595	L_ME_8_T	95.26%	33533899		16.3	28.341	71.659			L_ME_8_F	82.2	12808189		24.3	L_ME_8_H	92.6	27922020		49.6
T. longispinosus	ME	a	44.406120, -70.861389	West Bethel Park	503	L_ME_9	2.515	3.888695595	L_ME_9_T	95.78%	32577507		15.8	9.73	90.27			L_ME_9_F	90.96	32273426		56.5	L_ME_9_H	86.89	23971681		49.8
T. longispinosus	NH	c	43.513794, -71.413536	Private Property	1843	L_NH_1	2.309	3.078626224	L_NH_1_T	88.19%	32750940		16	89.443	10.557			L_NH_1_F	78.58	27593152		45.9	L_NH_1_H	94.13	37263758		59.6
T. longispinosus	NH	c	43.513794, -71.413536	Private Property	1854	L_NH_10	2.309	3.078626224	L_NH_10_T	94.17%	38419295		18.7	75.359	24.641			L_NH_10_F	80.32	29224355		47.5	L_NH_10_H	59.98	18520779		28.1
T. longispinosus	NH	c	43.513794, -71.413536	Private Property	1838	L_NH_11	2.309	3.078626224	L_NH_11_T	94.67%	38176374		18.5	75.381	24.619			NA	NA	NA		NA	L_NH_11_H	86.17	25454834	no;outlier	37.7
T. longispinosus	NH	c	43.513794, -71.413536	Private Property	1828	L_NH_12	2.309	3.078626224	L_NH_12_T	95.84%	47010704		22.6	98.999	1.001			L_NH_12_F	77.59	26906675		53.9	L_NH_12_H	86.14	37060984		74.3
T. longispinosus	NH	a	43.500557,-71.413171	Private Property	1774	L_NH_13	2.309	3.078626224	L_NH_13_T	95.29%	40481382		19.6	1.001	98.999			L_NH_13_F	80.87	33444601		61.8	L_NH_13_H	85.84	30490316		55
T. longispinosus	NH	c	43.513794, -71.413536	Private Property	1805	L_NH_14	2.309	3.078626224	L_NH_14_T	96.13%	53803768		26	32.869	67.131			L_NH_14_F	67.26	7676085	no;outlier	11	L_NH_14_H	92.84	32111862		50.7
T. longispinosus	NH	a	43.500557,-71.413171	Private Property	1786	L_NH_15_B	2.309	3.078626224	L_NH_15_B_T	95.67%	36936001		18	56.596	43.404			L_NH_15_B_F	86.67	34691374		64.8	L_NH_15_B_H	86.05	32559250		69.5
T. longispinosus	NH	b	43.516384, -71.379341	Belknap Mountain State Forest	1763	L_NH_2	2.309	3.078626224	L_NH_2_T	96.70%	60063692		29.1	46.604	53.396			L_NH_2_F	88.22	30633594		65.8	L_NH_2_H	89.49	47027250		78.7
T. longispinosus	NH	a	43.500557,-71.413171	Private Property	1789	L_NH_3_B	2.309	3.078626224	L_NH_3_B_T	93.63%	37989336		18.3	46.147	53.853			L_NH_3_B_F	1.11	339341		0.9	NA	NA	NA		NA
T. longispinosus	NH	c	43.513794, -71.413536	Private Property	1835	L_NH_4	2.309	3.078626224	L_NH_4_T	81.57%	39653051		19.3	62.168	37.832			L_NH_4_F	1.39	423360		1	L_NH_4_H	1.05	347372	no;outlier	0.8
T. longispinosus	NH	c	43.513794, -71.413536	Private Property	1830	L_NH_5_B	2.309	3.078626224	L_NH_5_B_T	92.46%	46947454		22.8	46.691	53.309			L_NH_5_B_F	89.65	23376575		44.7	L_NH_5_B_H	91.31	33910991		54.3
T. longispinosus	NH	a	43.500557,-71.413171	Private Property	1767	L_NH_6	2.309	3.078626224	L_NH_6_T	95.99%	36219971		17.6	27.057	72.943			L_NH_6_F	94.34	39767696		75.5	L_NH_6_H	94.22	38544758		62.4
T. longispinosus	NH	a	43.500557,-71.413171	Private Property	1793	L_NH_7_B	2.309	3.078626224	L_NH_7_B_T	94.82%	37977199		18.4	26.796	73.204			L_NH_7_B_F	1.91	446832		1.1	L_NH_7_B_H	0.28	68798	no;outlier	0
T. longispinosus	NH	a	43.500557,-71.413171	Private Property	1784	L_NH_8_B	2.309	3.078626224	L_NH_8_B_T	96.45%	40084687		19.4	8.25	91.75			L_NH_8_B_F	0.16	43271		0	L_NH_8_B_H	0.03	8289	no;outlier	0
T. longispinosus	NH	a	43.500557,-71.413171	Private Property	1816	L_NH_9	2.309	3.078626224	L_NH_9_T	94.39%	43974988		21.3	46.495	53.505			L_NH_9_F	90.02	29620624		67.4	L_NH_9_H	88.6	30602122		56.9
T. longispinosus	NYH	a	42.520329, -74.146408	Huyck Preserve	1570	L_NYH_1	12.161	1.11544988	L_NYH_1_T	94.72%	42166049		20.5	58.141	41.859			L_NYH_1_F	91.98	29609633		52	L_NYH_1_H	94.44	31576405		52.6
T. longispinosus	NYH	a	42.520329, -74.146408	Huyck Preserve	1576	L_NYH_10	12.161	1.11544988	L_NYH_10_T	96.13%	41552436		20.2	59.164	40.836			L_NYH_10_F	58.64	33690080		84.1	L_NYH_10_H	91.75	58965038		94.7
T. longispinosus	NYH	a	42.520329, -74.146408	Huyck Preserve	925	L_NYH_11	12.161	1.11544988	L_NYH_11_T	96.54%	42235947		20.1	75.359	24.641			L_NYH_11_F	89.71	33524256		61	L_NYH_11_H	61.02	27301802		41
T. longispinosus	NYH	a	42.520329, -74.146408	Huyck Preserve	898	L_NYH_12	12.161	1.11544988	L_NYH_12_T	95.90%	37194292		18.1	98.52	1.48			L_NYH_12_F	81.57	45615580		80.6	L_NYH_12_H	90.61	29554579		51.7
T. longispinosus	NYH	e	42.533791, -74.164268	Huyck Preserve	986	L_NYH_13	12.161	1.11544988	L_NYH_13_T	96.14%	37547698		18.2	98.128	1.872			L_NYH_13_F	28.86	8794708	no;outlier	12.9	L_NYH_13_H	88.57	35121944		69.5
T. longispinosus	NYH	d	42.532192, -74.162888	Huyck Preserve	997	L_NYH_14	12.161	1.11544988	L_NYH_14_T	96.23%	36046053		17.5	43.078	56.922			L_NYH_14_F	71.77	12694302		17.3	L_NYH_14_H	90.52	30606705		45.4
T. longispinosus	NYH	a	42.520329, -74.146408	Huyck Preserve	1594	L_NYH_15	12.161	1.11544988	L_NYH_15_T	94.20%	35984371		17.5	69.373	30.627			L_NYH_16_F	55.95	17525265		69	L_NYH_16_H	58.13	24249619		54
T. longispinosus	NYH	c	42.528486, -74.160333	Huyck Preserve	1102	L_NYH_2	12.161	1.11544988	L_NYH_2_T	96.35%	51651735		25.3	76.23	23.77			L_NYH_2_F	90.94	40482477		78	L_NYH_2_H	5.35	1712957	no;outlier	2.7
T. longispinosus	NYH	a	42.520329, -74.146408	Huyck Preserve	1571	L_NYH_3_B	12.161	1.11544988	L_NYH_3_B_T	93.83%	36715328		17.8	80.279	19.721			L_NYH_3_B_F	92.98	725312		1.2	L_NYH_3_B_H	94.54	45560823		68.1
T. longispinosus	NYH	e	42.533791, -74.164268	Huyck Preserve	1075	L_NYH_4_B	12.161	1.11544988	L_NYH_4_B_T	95.56%	37652818		18.2	85.198	14.802			L_NYH_4_B_F	82.31	31093216		61	L_NYH_4_B_H	90.67	36100303		62.3
T. longispinosus	NYH	a	42.520329, -74.146408	Huyck Preserve	899	L_NYH_5	12.161	1.11544988	L_NYH_5_T	96.26%	37851893		18.4	61.297	38.703			L_NYH_5_F	2.01	318733		0.7	L_NYH_5_H	0.85	256306	no;outlier	1.1
T. longispinosus	NYH	c	42.528486, -74.160333	Huyck Preserve	1114	L_NYH_6	12.161	1.11544988	L_NYH_6_T	96.24%	39091901		19	1.001	98.999			L_NYH_6_F	61.64	23345377		43.7	L_NYH_6_H	1.52	525643	no;outlier	0.9
T. longispinosus	NYH	a	42.520329, -74.146408	Huyck Preserve	1612	L_NYH_7_B	12.161	1.11544988	L_NYH_7_B_T	96.28%	45000776		21.9	73.792	26.208			L_NYH_7_B_F	1.52	346733		0.5	L_NYH_7_3_H	90.11	41906105	mislabeling; L_NYH_7_B_H	NA
T. longispinosus	NYH	e	42.533791, -74.164268	Huyck Preserve	1071	L_NYH_8	12.161	1.11544988	L_NYH_8_T	93.66%	53022829		25.7	88.441	11.559			L_NYH_8_F	3.54	1791768		3.1	L_NYH_8_H	93.01	37375604		64.4
T. longispinosus	NYH	e	42.533791, -74.164268	Huyck Preserve	999	L_NYH_9	12.161	1.11544988	L_NYH_9_T	95.74%	45732815		22.2	81.019	18.981			L_NYH_9_F	19.13	7103050	no;outlier	11.3	L_NYH_9_H	94.41	38852395		67
T. longispinosus	NYS	e	41.454262, -73.833420	Tree Lake Trail at Fahnestock State Park	1700	L_NYS_1	12.583	-0.752585025	L_NYS_1_T	95.07%	42280239		20.5	78.907	21.093			L_NYS_1_F	90.45	30777877		65.4	L_NYS_1_H	92.91	35817482		62.4
T. longispinosus	NYS	e	41.454262, -73.833420	Tree Lake Trail at Fahnestock State Park	1731	L_NYS_10	12.583	-0.752585025	L_NYS_10_T	77.75%	32218507		15.7	87.897	12.103			L_NYS_10_F	85.24	27906692		51.7	L_NYS_10_H	92.04	30911842		52.2
T. longispinosus	NYS	a	41.445290, -73.865179	Fahnestock State Park	71	L_NYS_12	12.583	-0.752585025	L_NYS_12_T	94.77%	52204494		25.2	76.165	23.835			L_NYS_12_F	89.64	28932629		49.8	L_NYS_12_H	92.97	25770001		39.8
T. longispinosus	NYS	d	41.443157, -73.867508	Stone Garden at Fahnestock State Park	1681	L_NYS_13	12.583	-0.752585025	L_NYS_13_T	95.47%	46793335		22.7	94.232	5.768			L_NYS_13_F	11.89	3080113		3.1	L_NYS_13_H	94.43	33162849		54.7
T. longispinosus	NYS	a	41.445290, -73.865179	Fahnestock State Park	35	L_NYS_14	12.583	-0.752585025	L_NYS_14_T	97.26%	42340863		20.6	90.052	9.948			L_NYS_14_F	92	30329204		60.7	L_NYS_14_H	92.64	34927918		54.7
T. longispinosus	NYS	c	41.4805293, -73.9174546	Private Property	1623	L_NYS_15_B	12.583	-0.752585025	L_NYS_15_B_T	95.76%	39573264		19.2	90.379	9.621			L_NYS_15_B_F	9.14	3253160	no;outlier	5.3	L_NYS_15_B_H	94.27	32784438		53.4
T. longispinosus	NYS	e	39.638573, -79.105064	behind Graveyard	2003	L_NYS_16	12.583	-0.752585025	L_NYS_16_T	95.12%	44073686		21.2	48.15	51.85			L_NYS_16_F	17.98	7075362	no;outlier	9.4	L_NYS_16_H	9.45	3479021	no;outlier	5.2
T. longispinosus	NYS	a	41.445290, -73.865179	Fahnestock State Park	20	L_NYS_2_B	12.583	-0.752585025	L_NYS_2_B_T	97.25%	39920681		19.3	80.475	19.525			L_NYS_2_B_F	87.81	44736503		86.7	L_NYS_2_B_H	94.89	32503245		48.3
T. longispinosus	NYS	c	41.4805293, -73.9174546	Private Property	1676	L_NYS_3	12.583	-0.752585025	L_NYS_3_T	95.84%	41610453		20.2	69.525	30.475			L_NYS_3_F	1.51	486523		1.1	L_NYS_3_H	94.95	32274982		52.9
T. longispinosus	NYS	e	41.454262, -73.833420	Tree Lake Trail at Fahnestock State Park	1717	L_NYS_5	12.583	-0.752585025	L_NYS_5_T	97.10%	43695405		21.2	93.47	6.53			L_NYS_5_F	87.89	28255795		47.5	L_NYS_5_H	94.91	35883825		60
T. longispinosus	NYS	b	41.450997, -73.857043	Fahnestock State Park	73	L_NYS_6_B	12.583	-0.752585025	L_NYS_6_B_T	95.33%	44444276		21.6	81.389	18.611			L_NYS_6_B_F	92.96	38914899		72.3	L_NYS_6_B_H	13	3587913	no;outlier	3.6
T. longispinosus	NYS	a	41.445290, -73.865179	Fahnestock State Park	63	L_NYS_7	12.583	-0.752585025	L_NYS_7_T	89.30%	35405304	no;outlier	19.6	NA	NA			L_NYS_7_F	38.75	14392689		22.8	L_NYS_7_H	92.06	31592663		52.1
T. longispinosus	NYS	e	41.454262, -73.833420	Tree Lake Trail at Fahnestock State Park	1727	L_NYS_8	12.583	-0.752585025	L_NYS_8_T	94.86%	44921779		21.8	71.702	28.298			L_NYS_8_F	65.01	23371724		50.6	L_NYS_8_H	94.47	33219842		51.3
T. longispinosus	NYS	e	41.454262, -73.833420	Tree Lake Trail at Fahnestock State Park	1708	L_NYS_9	12.583	-0.752585025	L_NYS_9_T	93.36%	46924974		22.6	65.172	34.828			L_NYS_9_F	77.57	28963746		55.8	L_NYS_9_H	86.89	31193990		51.1
T. longispinosus	OH	b	41.759514, -80.966522	Private Property	1232	L_OH_1_B	15.558	-4.897273063	L_OH_1_B_T	95.85%	47829925	no;outlier	23.2	NA	NA			L_OH_1_B_F	83.65	31242291		72.1	L_OH_1_B_H	3.77	1319818	no;outlier	2.3
T. longispinosus	OH	h	41.743347, -80.958672	Private Property	1353	L_OH_10	15.558	-4.897273063	L_OH_10_T	94.33%	41487329	no;outlier	20.2	NA	NA			L_OH_10_F	77.21	22945473		59.3	L_OH_10_H	83.14	26519526		51.8
T. longispinosus	OH	e	41.755195, -80.946406	Private Property	1278	L_OH_11	15.558	-4.897273063	L_OH_11_T	94.52%	41068662	no;outlier	19.7	NA	NA			L_OH_11_F	0.67	112093		0.1	L_OH_11_H	82.77	26052937		74.9
T. longispinosus	OH	a	41.759503, -80.965593	Private Property	1178	L_OH_12_B	15.558	-4.897273063	L_OH_12_B_T	96.42%	41387220	no;outlier	20	NA	NA			L_OH_12_B_F	91.93	37381174		59.3	L_OH_12_B_H	90.14	28153081		51.5
T. longispinosus	OH	f	41.757405,-80.942399	Private Property	1251	L_OH_13	15.558	-4.897273063	L_OH_13_T	97.54%	42727382	no;outlier	20.6	NA	NA			L_OH_13_F	37.26	12581299	no;outlier	16.5	L_OH_13_H	94.12	20414919		29.7
T. longispinosus	OH	k	41.747403, -80.968187	Private Property	1376	L_OH_14	15.558	-4.897273063	L_OH_14_T	95.03%	44778665	no;outlier	21.7	NA	NA			L_OH_14_F	10.19	3003548	no;outlier	8.6	L_OH_14_H	89.06	32093835		70.5
T. longispinosus	OH	b	41.759514, -80.966522	Private Property	1130	L_OH_15	15.558	-4.897273063	L_OH_15_T	95.82%	46806586	no;outlier	22.7	NA	NA			L_OH_15_F	24.06	7253983	no;outlier	17.1	L_OH_15_H	84.46	24893959	no;outlier	70.8
T. longispinosus	OH	e	41.755195, -80.946406	Private Property	1322	L_OH_2	15.558	-4.897273063	L_OH_2_T	96.87%	45183830	no;outlier	21.9	NA	NA			L_OH_2_F	1.97	633717		1	L_OH_2_H	55	21455332		33.4
T. longispinosus	OH	h	41.743347, -80.958672	Private Property	1346	L_OH_3_B	15.558	-4.897273063	L_OH_3_B_T	91.27%	45323139	no;outlier	22	NA	NA			L_OH_3_B_F	88.14	34305913		78	L_OH_3_B_H	88	29262668		48.1
T. longispinosus	OH	b	41.759514, -80.966522	Private Property	1203	L_OH_4	15.558	-4.897273063	L_OH_4_T	93.46%	46434230	no;outlier	22.6	NA	NA			L_OH_4_F	88.17	33940056		72	L_OH_4_H	93.47	30644073		47.7
T. longispinosus	OH	h	41.743347, -80.958672	Private Property	1342	L_OH_5	15.558	-4.897273063	L_OH_5_T	97.24%	46836745	no;outlier	22.9	NA	NA			L_OH_5_F	69.03	24590070		48.1	L_OH_5_H	90.51	30955097		61.2
T. longispinosus	OH	e	41.755195, -80.946406	Private Property	1313	L_OH_6_B	15.558	-4.897273063	L_OH_6_B_T	95.66%	50529969	no;outlier	24.4	NA	NA			L_OH_6_B_F	75.17	27937151		76.6	L_OH_6_B_H	88.89	30506876		61.1
T. longispinosus	OH	h	41.743347, -80.958672	Private Property	1345	L_OH_7	15.558	-4.897273063	L_OH_7_T	95.79%	65829378	no;outlier	31.9	NA	NA			L_OH_7_F	90.6	34547686		74.7	L_OH_7_H	91.05	37708750		73.5
T. longispinosus	OH	e	41.755195, -80.946406	Private Property	1246	L_OH_8	15.558	-4.897273063	L_OH_8_T	92.21%	47376209	no;outlier	23	NA	NA			L_OH_8_F	84	29077651		62.4	L_OH_8_H	76.96	30671317		70.3
T. longispinosus	OH	a	41.759503, -80.965593	Private Property	1163	L_OH_9	15.558	-4.897273063	L_OH_9_T	94.30%	52466765	no;outlier	25.5	NA	NA			L_OH_9_F	1.64	511564		0.8	L_OH_9_H	87	29245688		59.8
T. longispinosus	PA	b	41.111185, -78.528163	S.B. Elliot State Park	1426	L_PA_1_B	14.441	1.497563017	L_PA_1_B_T	93.59%	45962459		22.4	74.764	25.236			L_PA_1_B_F	93.47	39779087		74.4	L_PA_1_B_H	94.05	55940775		96
T. longispinosus	PA	f	41.126563, -78.528959	S.B. Elliot State Park	1557	L_PA_10	14.441	1.497563017	L_PA_10_T	85.21%	53084880		25.6	52.847	47.153			L_PA_10_F	63.39	29970040		65.4	L_PA_10_H	90.45	39454267		63
T. longispinosus	PA	f	41.126563, -78.528959	S.B. Elliot State Park	1503	L_PA_11	14.441	1.497563017	L_PA_11_T	95.94%	54905062		26.7	36,711	63.289			L_PA_11_F	88.35	31423203		58	L_PA_11_H	60.96	19178131		31.1
T. longispinosus	PA	b	41.111185, -78.528163	S.B. Elliot State Park	1392	L_PA_12	14.441	1.497563017	L_PA_12_T	96.54%	42234555		20.5	57,133	42.867			L_PA_12_F	90.05	30050390		60.9	L_PA_12_H	93.23	40847482		73.9
T. longispinosus	PA	a	41.137976, -78.516263	S.B. Elliot State Park	1399	L_PA_13	14.441	1.497563017	L_PA_13_T	94.08%	43366557		21.1	47,417	52.583			L_PA_13_F	92.46	26232781		51.5	L_PA_13_H	94.19	38503192		64.4
T. longispinosus	PA	e	41.137276, -78.520605	S.B. Elliot State Park	1501	L_PA_14	14.441	1.497563017	L_PA_14_T	94.66%	46011737		22.3	37,745	62.255			L_PA_14_F	82.25	32821224		69.9	L_PA_14_H	92.81	42498556		80.6
T. longispinosus	PA	a	41.137976, -78.516263	S.B. Elliot State Park	1461	L_PA_15	14.441	1.497563017	L_PA_15_T	91.13%	51913454		25.2	37,745	62.255			L_PA_15_F	21.39	9384223	no;outlier	14.9	L_PA_15_H	87.46	26151258		41.1
T. longispinosus	PA	a	41.137976, -78.516263	S.B. Elliot State Park	1409	L_PA_16	14.441	1.497563017	L_PA_16_T	96.50%	52618420		25.4	46.736	53.264			L_PA_16_F	68.97	22217012		46	L_PA_16_H	91.5	27596014		52.4
T. longispinosus	PA	f	41.126563, -78.528959	S.B. Elliot State Park	1563	L_PA_2_B	14.441	1.497563017	L_PA_2_B_T	96.64%	41906255		20.3	38,206	61.794			L_PA_2_B_F	56.31	12062244		19.4	NA	NA	NA		NA
T. longispinosus	PA	b	41.111185, -78.528163	S.B. Elliot State Park	1483	L_PA_3_B	14.441	1.497563017	L_PA_3_B_T	92.12%	39503201		19.2	21,016	78.984			L_PA_3_B_F	42.21	13534375	no;outlier	16.9	L_PA_3_B_H	0.31	94631	no;outlier	0.1
T. longispinosus	PA	a	41.137976, -78.516263	S.B. Elliot State Park	1457	L_PA_4_B	14.441	1.497563017	L_PA_4_B_T	96.73%	40541249		19.7	30,160	69.84			L_PA_4_B_F	59.84	15928535	no;outlier	21.6	L_PA_4_B_H	82.69	28898655	no;outlier	57.9
T. longispinosus	PA	e	41.137276, -78.520605	S.B. Elliot State Park	1523	L_PA_5_B	14.441	1.497563017	L_PA_5_B_T	92.30%	39262080		19.1	38.008	61.992			L_PA_5_B_F	0.67	177966		0.2	L_PA_5_B_H	0.32	104970	no;outlier	0.1
T. longispinosus	PA	e	41.137276, -78.520605	S.B. Elliot State Park	1533	L_PA_6_B	14.441	1.497563017	L_PA_6_B_T	94.96%	37932795		18.5	73.159	26.841			L_PA_6_B_F	30.13	13599882	no;outlier	13.6	L_PA_6_B_H	59.62	14640276		39.7
T. longispinosus	PA	b	41.111185, -78.528163	S.B. Elliot State Park	1490	L_PA_8	14.441	1.497563017	L_PA_8_T	96.64%	43399458		21.1	28.226	71.774			L_PA_8_F	93.55	53767858		115.2	L_PA_8_H	92.05	47497698		86.3
T. longispinosus	PA	a	41.137976, -78.516263	S.B. Elliot State Park	1402	L_PA_9	14.441	1.497563017	L_PA_9_T	94.48%	36605931		17.8	16.113	83.887			L_PA_9_F	90.83	56052869		105	L_PA_9_H	93.17	42676042		72.1
T. longispinosus	VT	c	43.9720784, -73.0727610	Branbury State Park	641	L_VT_1	7.265	2.645784751	L_VT_1_T	92.69%	36449397		17.7	17.523	82.477			L_VT_1_F	63.59	31953317		73.8	L_VT_1_H	93.03	29806851		50.4
T. longispinosus	VT	c	43.9720784, -73.0727610	Branbury State Park	877	L_VT_10	7.265	2.645784751	L_VT_10_T	94.22%	40204167		19.6	21.702	78.298			L_VT_10_F	45.12	14833107	no;outlier	64	NA	NA	NA		NA
T. longispinosus	VT	c	43.9720784, -73.0727610	Branbury State Park	837	L_VT_11	7.265	2.645784751	L_VT_11_T	94.73%	44086233	no;outlier	21.4	NA	NA			L_VT_11_F	87.21	28844634		57.1	L_VT_11_H	92.67	40457339		69.6
T. longispinosus	VT	c	43.9720784, -73.0727610	Branbury State Park	723	L_VT_12	7.265	2.645784751	L_VT_12_T	94.02%	50018696		24.3	38.768	61.232			L_VT_12_F	18.88	6910151	no;outlier	9.6	L_VT_12_H	94.46	39974548		64.9
T. longispinosus	VT	a	43.965164, -73.076485	Branbury State Park	651	L_VT_13	7.265	2.645784751	L_VT_13_T	90.91%	40465251		19.7	37.157	62.843			L_VT_13_F	80.96	42452948		117	L_VT_13_H	90.46	38279040		71.3
T. longispinosus	VT	f	43.973076, -73.059197	Branbury State Park	856	L_VT_14	7.265	2.645784751	L_VT_14_T	96.63%	34685175		16.9	71.18	28.82			L_VT_14_F	74.45	28430858		65.3	L_VT_14_H	88.76	42707299		87.7
T. longispinosus	VT	a	43.965164, -73.076485	Branbury State Park	598	L_VT_15	7.265	2.645784751	L_VT_15_T	96.00%	36715621		17.8	6.9	93.1			L_VT_15_F	89.67	43680805		69.6	L_VT_15_H	92.87	51900912		71
T. longispinosus	VT	d	43.971760, -73.086716	Branbury State Park	804	L_VT_2	7.265	2.645784751	L_VT_2_T	90.48%	34905892		17	51.219	48.781			L_VT_2_F	0.34	149027		0.2	L_VT_2_H	4.03	1359529	no;outlier	2.3
T. longispinosus	VT	g	43.969719, -73.083763	Branbury State Park	835	L_VT_3	7.265	2.645784751	L_VT_3_T	94.83%	36873345		17.9	98.999	1.001			L_VT_3_F	81.08	26845021		56.2	L_VT_3_H	92.26	46977308		88
T. longispinosus	VT	a	43.965164, -73.076485	Branbury State Park	594	L_VT_4	7.265	2.645784751	L_VT_4_T	93.51%	34701227		16.9	28.102	71.898			L_VT_4_F	39.14	13885968		24.8	L_VT_4_H	70.45	25552091		43.2
T. longispinosus	VT	d	43.971760, -73.086716	Branbury State Park	802	L_VT_5	7.265	2.645784751	L_VT_5_T	87.67%	30816827	no;outlier	17.1	NA	NA			L_VT_5_F	88.78	35318331		71.6	L_VT_5_H	89.14	38050857		65.8
T. longispinosus	VT	a	43.965164, -73.076485	Branbury State Park	631	L_VT_6	7.265	2.645784751	L_VT_6_T	88.31%	26540746	no;outlier	14.9	NA	NA			L_VT_6_F	63.88	19380157		38.3	L_VT_6_H	80.61	33733724		59.5
T. longispinosus	VT	a	43.965164, -73.076485	Branbury State Park	721	L_VT_7	7.265	2.645784751	L_VT_7_T	91.82%	30980934		15.1	62.125	37.875			L_VT_7_F	90.83	52558426		108.5	L_VT_7_H	94.26	40086405		66.7
T. longispinosus	VT	i	43.882782, -73.063850	Branbury State Park	867	L_VT_8	7.265	2.645784751	L_VT_8_T	95.08%	41021906	no;outlier	19.8	NA	NA			L_VT_8_F	3.69	1155364		1	L_VT_8_H	90.73	33389787		62.5
T. longispinosus	VT	i	43.882782, -73.063850	Branbury State Park	866	L_VT_9	7.265	2.645784751	L_VT_9_T	95.42%	43091577		20.9	59.186	40.814			L_VT_9_F	92.63	37429088		71.4	L_VT_9_H	94.69	44537913		69.4
T. longispinosus	WV	b	38.106472, -80.129555	Ann Bailey Trail, Watoga State Park	2158	L_WV_1_B	14.211	-3.208495147	L_WV_1_B_T	95.02%	40840626		19.9	99.978	0.022			L_WV_1_B_F	0.49	175378		0.2	L_WV_1_B_H	94.26	60387057		96.2
T. longispinosus	WV	b	38.106472, -80.129555	Ann Bailey Trail, Watoga State Park	2073	L_WV_10	14.211	-3.208495147	L_WV_10_T	96.41%	46740794		22.7	75.071	24.929			L_WV_10_F	94.6	37769925		60	NA	NA	NA		NA
T. longispinosus	WV	c	38.107899, -80.131996	Ann Bailey Trail, Watoga State Park	2098	L_WV_11	14.211	-3.208495147	L_WV_11_T	88.57%	36429792		17.8	99.978	0.022			L_WV_11_F	5.34	1633302		1.8	L_WV_11_H	42.42	14509032	no;outlier	22.4
T. longispinosus	WV	b	38.106472, -80.129555	Ann Bailey Trail, Watoga State Park	2154	L_WV_12	14.211	-3.208495147	L_WV_12_T	94.94%	37112534		18.1	87.162	12.838			L_WV_12_F	87.63	65878669	no;outlier	94.1	L_WV_12_H	94.28	39047257		53.3
T. longispinosus	WV	c	38.107899, -80.131996	Ann Bailey Trail, Watoga State Park	2087	L_WV_13_B	14.211	-3.208495147	L_WV_13_B_T	89.50%	32204698		15.6	74.852	25.148			L_WV_13_B_F	94.25	34371595		62.2	L_WV_13_B_H	65.33	27994264		67.3
T. longispinosus	WV	b	38.106472, -80.129555	Ann Bailey Trail, Watoga State Park	2157	L_WV_14	14.211	-3.208495147	L_WV_14_T	95.50%	37621759		18.2	99.978	0.022			L_WV_14_F	75.2	34908955		61.3	NA	NA	NA		NA
T. longispinosus	WV	a	38.124519, -80.114105	Watoga State Park	2065	L_WV_15	14.211	-3.208495147	L_WV_15_T	96.83%	33745730		16.4	86.393	13.607			L_WV_15_F	89.57	45211573		94.6	L_WV_15_H	91.88	24294600		42.7
T. longispinosus	WV	b	38.106472, -80.129555	Ann Bailey Trail, Watoga State Park	2183	L_WV_2	14.211	-3.208495147	L_WV_2_T	92.97%	41738996		20.3	63.772	36.228			L_WV_2_F	94.12	20620384		36.5	L_WV_2_H	94.44	29244504		45.2
T. longispinosus	WV	h	38.106857, -80.136772	Ann Bailey Trail, Watoga State Park	2125	L_WV_3_B	14.211	-3.208495147	L_WV_3_B_T	91.16%	33671306		16.4	86.393	13.607			L_WV_3_B_F	92.19	32294093		68.4	L_WV_3_B_H	94.73	32025045		54.7
T. longispinosus	WV	c	38.107899, -80.131996	Ann Bailey Trail, Watoga State Park	2084	L_WV_4_B	14.211	-3.208495147	L_WV_4_B_T	95.52%	40037855		19.5	44.273	55.727			L_WV_4_B_F	78.61	26586608		34.5	L_WV_4_R_H	84.59	41514425		61.4
T. longispinosus	WV	c	38.107899, -80.131996	Ann Bailey Trail, Watoga State Park	2105	L_WV_5	14.211	-3.208495147	L_WV_5_T	96.40%	42666444		20.7	3.385	96.615			L_WV_5_F	93.98	34173483		64	L_WV_5_H	94.31	35173512		56.3
T. longispinosus	WV	c	38.107899, -80.131996	Ann Bailey Trail, Watoga State Park	2091	L_WV_6	14.211	-3.208495147	L_WV_6_T	96.83%	41897008		20.4	56.254	43.746			L_WV_6_F	90.68	31238242		49.4	L_WV_6_H	93.9	36429957		60.2
T. longispinosus	WV	b	38.106472, -80.129555	Ann Bailey Trail, Watoga State Park	2071	L_WV_7	14.211	-3.208495147	L_WV_7_T	95.54%	46080023		22.4	49.527	50.473			L_WV_7_F	92.15	30002533		54.8	L_WV_7_H	92.93	29274272		47
T. longispinosus	WV	f	38.102936, -80.145622	Ann Bailey Trail, Watoga State Park	2136	L_WV_8	14.211	-3.208495147	L_WV_8_T	96.11%	44632433		21.5	50.978	49.022			L_WV_8_F	92.86	31229995		53.5	L_WV_8_H	65.46	17678599		45.2
T. longispinosus	WV	c	38.107899, -80.131996	Ann Bailey Trail, Watoga State Park	2086	L_WV_9	14.211	-3.208495147	L_WV_9_T	94.55%	33404184		16.3	75.709	24.291			L_WV_9_F	80.77	23985420		47.6	L_WV_9_H	92.53	39177018		75.9
T. longispinosus	NYS	e	41.454262, -73.833420	Tree Lake Trail at Fahnestock State Park	1687	L_NYS_11	12.583	-0.752585025	NA	NA	NA		NA	NA	NA			L_NYS_11_F	4.25	1248508		1.2	L_NYS_11_H	90.67	30759572		55.2
T. americanus	NYS	c	41.4805293, -73.9174546	Private Property	1616	SM_NYS_2	12.583	-0.752585025	NA	NA	NA		NA	NA	NA	NA	NA	SM_NYS_2_F	88.77	11021554		22.9249	SM_NYS_2_H	92.39	12837932		25.4336
T. americanus	MA	a	42.410836, -71.208085	Beaver Brook North Reservation	282	SM_MA_1	12.233	-3.170066964	SM_MA_1_T	95.19%	29974933		16.2	85.997	7.188	0.418	6.397	SM_MA_1_F	86.25	30377576		56.8795	SM_MA_1_H	90.4	41646916		90.0831
T. americanus	MA	a	42.410836, -71.208085	Beaver Brook North Reservation	176	SM_MA_10	12.233	-3.170066964	SM_MA_10_T	97.12%	39283524		21.4	93.735	6.221	0	0.044	SM_MA_10_F	87.64	30252187		65.1335	SM_MA_10_H	91.38	35540805		71.5741
T. americanus	MA	b	42.399000, -71.194361	Rock Meadow Conservation Area	356	SM_MA_11	12.233	-3.170066964	SM_MA_11_T	96.23%	35714350		19.5	84.722	0	0	15.278	SM_MA_11_F	87.61	30107840		57.7859	SM_MA_11_H	76.62	23511824		39.9137
T. americanus	MA	a	42.410836, -71.208085	Beaver Brook North Reservation	264	SM_MA_12	12.233	-3.170066964	SM_MA_12_T	90.40%	30846234		16.8	91.625	0	7.386	0.989	SM_MA_12_F	81.67	24058484		43.2828	SM_MA_12_H	90.72	22886047		42.1717
T. americanus	MA	a	42.410836, -71.208085	Beaver Brook North Reservation	139	SM_MA_13	12.233	-3.170066964	SM_MA_13_T	88.00%	39385588		21.5	94.482	0	0	5.518	SM_MA_13_F	11.07	2985651	no;outlier	3.8544	SM_MA_13_H	88.13	27705185		44.357
T. americanus	MA	a	42.410836, -71.208085	Beaver Brook North Reservation	306	SM_MA_14	12.233	-3.170066964	SM_MA_14_T	92.94%	49856618		27.1	85.865	0	5.716	8.419	SM_MA_14_F	85.53	26585779		48.6015	SM_MA_14_H	91.71	45561024		92.9102
T. americanus	MA	a	42.410836, -71.208085	Beaver Brook North Reservation	317	SM_MA_15	12.233	-3.170066964	SM_MA_15_T	94.77%	47282727		25.9	86.305	0	0	13.695	SM_MA_15_F	87.61	23416738		45.7751	SM_MA_15_H	84.95	31284136	no;outlier	47.9001
T. americanus	MA	b	42.399000, -71.194361	Rock Meadow Conservation Area	400	SM_MA_16	12.233	-3.170066964	SM_MA_16_T	95.09%	45036788		24.8	77.599	0	0	22.401	SM_MA_16_F	78.6	24948603		40.3556	SM_MA_16_H	84.66	31372545		54.4625
T. americanus	MA	b	42.399000, -71.194361	Rock Meadow Conservation Area	407	SM_MA_17	12.233	-3.170066964	SM_MA_17_T	96.99%	43221664		23.3	90.393	8.749	0.835	0.023	SM_MA_17_F	84.48	34237695		57.6662	SM_MA_17_H	89.47	30372019		57.6015
T. americanus	MA	a	42.410836, -71.208085	Beaver Brook North Reservation	199	SM_MA_18	12.233	-3.170066964	SM_MA_18_T	96.79%	50409206		27.2	99.956	0	0	0.044	SM_MA_18_F	49.87	15914577	no;outlier	21.8631	SM_MA_18_H	82	29517743	no;outlier	55.4302
T. americanus	MA	a	42.410836, -71.208085	Beaver Brook North Reservation	288	SM_MA_19	12.233	-3.170066964	SM_MA_19_T	94.08%	48323107		26.1	81.359	10.156	4.397	4.088	SM_MA_19_F	84.77	23965641		40.7527	SM_MA_19_H	91.59	28573535		55.0457
T. americanus	MA	a	42.410836, -71.208085	Beaver Brook North Reservation	211	SM_MA_2	12.233	-3.170066964	SM_MA_2_T	97.01%	41726001		22.7	98.857	1.099	0	0.044	SM_MA_2_F	91.99	40626724		79.2332	SM_MA_2_H	92.91	33016899		66.3394
T. americanus	MA	a	42.410836, -71.208085	Beaver Brook North Reservation	97	SM_MA_20	12.233	-3.170066964	SM_MA_20_T	93.29%	46673576		25.2	67.751	2.968	1.978	27.303	SM_MA_20_F	15.52	5220964	no;outlier	9.2904	SM_MA_20_H	87.47	33098549		51.6313
T. americanus	MA	a	42.410836, -71.208085	Beaver Brook North Reservation	259	SM_MA_21	12.233	-3.170066964	SM_MA_21_T	95.87%	50973660		27.8	88.239	11.717	0	0.044	SM_MA_21_F	85.53	22618870		44.6857	SM_MA_21_H	89.71	40417040		81.5121
T. americanus	MA	a	42.410836, -71.208085	Beaver Brook North Reservation	263	SM_MA_22	12.233	-3.170066964	SM_MA_22_T	95.15%	55141149		29.9	99.956	0	0	0.044	SM_MA_22_F	83.46	37163015		69.1898	SM_MA_22_H	90.91	32556991		62.2871
T. americanus	MA	b	42.399000, -71.194361	Rock Meadow Conservation Area	365	SM_MA_23	12.233	-3.170066964	SM_MA_23_T	96.10%	48915307		26.5	75.313	0	3.583	21.104	SM_MA_23_F	87.99	34939896		69.8345	SM_MA_23_H	87.76	22026362		38.2786
T. americanus	MA	a	42.410836, -71.208085	Beaver Brook North Reservation	140	SM_MA_24	12.233	-3.170066964	SM_MA_24_T	94.24%	41247731		22.5	61.222	0	9.914	28.864	SM_MA_24_F	72.89	24318000		37.0046	SM_MA_24_H	82.73	31287095		51.5105
T. americanus	MA	a	42.410836, -71.208085	Beaver Brook North Reservation	182	SM_MA_3	12.233	-3.170066964	SM_MA_3_T	93.85%	43317680		23.7	95.999	0	0	4.001	SM_MA_3_F	3.1	1113923		2.0236	SM_MA_3_H	3.26	1206185	no;outlier	1.896
T. americanus	MA	a	42.410836, -71.208085	Beaver Brook North Reservation	164	SM_MA_4_B	12.233	-3.170066964	SM_MA_4_B_T	96.72%	44779492		24.7	89.624	3.078	0	7.298	SM_MA_4_B_F	2.05	639204		0.7096	SM_MA_4_B_H	23.8	6690450	no;outlier	36.3866
T. americanus	MA	a	42.410836, -71.208085	Beaver Brook North Reservation	231	SM_MA_5_B	12.233	-3.170066964	SM_MA_5_B_T	96.08%	43385408		23.7	98.241	0	0	1.759	SM_MA_5_B_F	53.91	16374192	no;outlier	26.8123	SM_MA_5_B_H	78.94	30885096		55.9878
T. americanus	MA	a	42.410836, -71.208085	Beaver Brook North Reservation	114	SM_MA_6_B	12.233	-3.170066964	SM_MA_6_B_T	96.70%	43734119		23.9	95.603	4.353	0	0.044	SM_MA_6_B_F	47.43	13962515	no;outlier	22.8955	SM_MA_6_B_H	82.19	25446663		53.4188
T. americanus	MA	b	42.399000, -71.194361	Rock Meadow Conservation Area	353	SM_MA_7	12.233	-3.170066964	SM_MA_7_T	92.52%	40781466		22.4	75.929	8.595	15.454	0.022	SM_MA_7_F	2.66	917473		1.7227	SM_MA_7_H	91.44	40952836		81.4829
T. americanus	MA	a	42.410836, -71.208085	Beaver Brook North Reservation	99	SM_MA_8	12.233	-3.170066964	SM_MA_8_T	94.83%	33207920		18.2	50.67	0	5.166	44.164	SM_MA_8_F	10.54	4616995		9.1076	SM_MA_8_H	92.25	38154997		81.1948
T. americanus	MA	a	42.410836, -71.208085	Beaver Brook North Reservation	336	SM_MA_9	12.233	-3.170066964	SM_MA_9_T	94.78%	41640826		22.7	88.723	11.233	0	0.044	SM_MA_9_F	81.9	23547825		43.1747	SM_MA_9_H	62.85	17934804		43.7834
T. americanus	MD	c	39.570572, -79.201034	Roadside	1942	SM_MD_1_B	8.943	-0.197699269	SM_MD_1_B_T	85.92%	41741503		22.8	8.141	27.754	27.732	36.373	SM_MD_1_B_F	0.09	26423	no;outlier	0.0683	SM_MD_1_B_H	0.06	21662	no;outlier	0.0396
T. americanus	MD	d	39.627922, -79.107284	Private Property	2000	SM_MD_2	8.943	-0.197699269	SM_MD_2_T	97.68%	49256888		26.9	0	30.126	19.547	50.327	SM_MD_2_F	33.23	10266649	no;outlier	18.9131	SM_MD_2_H	92.06	43183398		91.3708
T. americanus	MD	b	39.514118, -79.156654	New Germany State Park	1939	SM_MD_3	8.943	-0.197699269	SM_MD_3_T	95.39%	46983592		25.6	17.414	81.563	0	1.023	SM_MD_3_F	69.96	25195625		46.3532	SM_MD_3_H	89.27	35585026		74.0863
T. americanus	MD	b	39.514118, -79.156654	New Germany State Park	1941	SM_MD_4	8.943	-0.197699269	SM_MD_4_T	96.79%	47864498		26.3	0	15.716	21.659	62.625	SM_MD_4_F	90.92	34633806		74.1992	SM_MD_4_H	93.75	33462614		67.9747
T. americanus	MD	c	39.570572, -79.201034	Roadside	1940	SM_MD_5	8.943	-0.197699269	SM_MD_5_T	97.03%	46167999		25.1	0	22.007	14.845	63.148	SM_MD_5_F	91.99	31634403		63.415	SM_MD_5_H	91.79	41771190		89.7264
T. americanus	MD	g	39.650993, -79.122215	Meadow Mountain Trail, New Germany State Park	1999	SM_MD_6	8.943	-0.197699269	SM_MD_6_T	96.95%	50533717		30	0	36.678	24.118	39.204	SM_MD_6_F	82.04	25546379		46.5539	SM_MD_6_H	90.98	44616038		86.0099
T. americanus	MD	a	39.629078, -79.145439	New Germany State Park	1921	SM_MD_7	8.943	-0.197699269	SM_MD_7_T	95.84%	42345669		23.6	10.557	8.576	25.011	55.856	SM_MD_7_F	86.18	47857298		94.0549	SM_MD_7_H	91.88	43575928		85.1899
T. americanus	ME	a	44.406120, -70.861389	West Bethel Park	418	SM_ME_1	2.515	3.888695595	SM_ME_1_T	97.04%	46467125		25.3	83.043	0	5.986	10.971	SM_ME_1_F	7.87	2427646		3.3148	NA	NA	NA		NA
T. americanus	ME	a	44.406120, -70.861389	West Bethel Park	422	SM_ME_2	2.515	3.888695595	SM_ME_2_T	97.51%	42069427		23.1	69.83	0	22.769	7.401	SM_ME_2_F	89.1	27987274		69.8997	SM_ME_2_H	92.61	36881610		73.0574
T. americanus	ME	a	44.406120, -70.861389	West Bethel Park	509	SM_ME_3	2.515	3.888695595	SM_ME_3_T	96.05%	50805482		27.6	76.883	0	9.012	14.105	SM_ME_3_F	87.85	29961247		55.3662	SM_ME_3_H	90.21	47064467		90.0487
T. americanus	ME	a	44.406120, -70.861389	West Bethel Park	428	SM_ME_4	2.515	3.888695595	SM_ME_4_T	94.66%	41904739		23.6	73.269	0.914	18.198	7.619	SM_ME_4_F	89.85	30723783		69.3279	SM_ME_4_H	89.74	22961138		36.6818
T. americanus	ME	a	44.406120, -70.861389	West Bethel Park	429	SM_ME_5	2.515	3.888695595	SM_ME_5_T	97.10%	44864812		24.5	75.99	0	0	24.01	SM_ME_5_F	82.04	27748984		48.099	SM_ME_5_H	91.15	37453064		78.0116
T. americanus	NH	c	43.513794, -71.413536	Private Property	1811	SM_NH_1	2.309	3.078626224	SM_NH_1_T	94.55%	45331120		24.6	42.055	0	9.97	47.975	SM_NH_1_F	92.85	30426539		76.3134	SM_NH_1_H	92.66	34246270		71.3422
T. americanus	WV	a	43.500557,-71.413171	Private Property	1814	SM_NH_2	14.211	-3.208495147	SM_NH_2_T	88.99%	47097911		25.5	43.448	0	0	56.552	NA	NA	NA		NA	NA	NA	NA		NA
T. americanus	WV	a	43.500557,-71.413171	Private Property	1817	SM_NH_3	14.211	-3.208495147	SM_NH_3_T	94.58%	52560306		28.9	62.429	0	7.51	30.061	NA	NA	NA		NA	SM_NH_3_H	93.16	26808397		60.2082
T. americanus	NH	a	43.500557,-71.413171	Private Property	1773	SM_NH_4	2.309	3.078626224	SM_NH_4_T	95.79%	48425130		26.5	47.41	0	2.83	49.76	SM_NH_4_F	79.67	23135983		41.3541	SM_NH_4_H	90.09	23118638		39.7247
T. americanus	NH	c	43.513794, -71.413536	Private Property	1833	SM_NH_5	2.309	3.078626224	SM_NH_5_T	97.24%	41226517		22.6	51.807	3.766	6.661	37.766	SM_NH_5_F	54.42	26952709		28.6106	SM_NH_5_H	88.31	34044284		58.4788
T. americanus	NYH	g	42.530544, -74.151466	Huyck Preserve	1607	SM_NYH_1	12.161	1.11544988	SM_NYH_1_T	95.44%	44078876		24.1	0	0	0	100	SM_NYH_1_F	90.3	30682836		60.0519	NA	NA	NA		NA
T. americanus	NYH	a	42.520329, -74.146408	Huyck Preserve	892	SM_NYH_10	12.161	1.11544988	SM_NYH_10_T	97.43%	42277178		23.2	6.748	13.605	8.054	71.593	SM_NYH_10_F	89.34	25609969		50.9663	SM_NYH_10_H	92.23	29479708		59.9188
T. americanus	NYH	a	42.515518, -74.161789	Huyck Preserve	896	SM_NYH_11	12.161	1.11544988	SM_NYH_11_T	97.09%	43764314		23.7	34.567	12.973	0	52.46	SM_NYH_11_F	87.7	19433518		52.8086	SM_NYH_11_H	93.56	27520291		63.6877
T. americanus	NYH	g	42.530544, -74.151466	Huyck Preserve	1569	SM_NYH_12	12.161	1.11544988	SM_NYH_12_T	97.22%	42992408		23.3	2.677	0	0	97.323	SM_NYH_12_F	80.14	21891635		42.5642	SM_NYH_12_H	92.03	44328044		92.6885
T. americanus	NYH	c	42.528486, -74.160333	Huyck Preserve	1088	SM_NYH_13	12.161	1.11544988	SM_NYH_13_T	96.96%	40666226		22.2	35.938	7.249	10.035	46.778	SM_NYH_13_F	74.95	26850638		50.9479	SM_NYH_13_H	92.19	26061007		51.6494
T. americanus	NYH	e	42.533791, -74.164268	Huyck Preserve	1105	SM_NYH_14	12.161	1.11544988	SM_NYH_14_T	96.98%	46167575		25.2	18.633	9.708	11.863	59.796	SM_NYH_14_F	1.04	250718		0.4437	SM_NYH_14_H	82.09	25398805		50.2477
T. americanus	NYH	e	42.533791, -74.164268	Huyck Preserve	987	SM_NYH_15	12.161	1.11544988	SM_NYH_15_T	96.81%	41880381		22.6	36.112	11.646	0	52.242	SM_NYH_15_F	2.81	761792		1.4465	SM_NYH_15_H	66.06	18137095		43.2224
T. americanus	WV	g	42.530544, -74.151466	Huyck Preserve	1577	SM_NYH_16	14.211	-3.208495147	SM_NYH_16_T	97.19%	50403213		27.5	0	77.101	0	22.899	NA	NA	NA		NA	NA	NA	NA		NA
T. americanus	NYH	e	42.533791, -74.164268	Huyck Preserve	1045	SM_NYH_17	12.161	1.11544988	SM_NYH_17_T	97.04%	43234504		23.8	27.101	8.402	0	64.497	SM_NYH_17_F	17.66	6496105	no;outlier	13.3936	SM_NYH_17_H	82.63	25748534		52.4346
T. americanus	WV	a	42.520329, -74.146408	Huyck Preserve	1597	SM_NYH_18	14.211	-3.208495147	SM_NYH_18_T	97.50%	43355414		24.7	15.847	4.528	3.135	76.49	NA	NA	NA		NA	SM_NYH_18_H	21.96	6267709	no;outlier	66.6726
T. americanus	NYH	e	42.533791, -74.164268	Huyck Preserve	1055	SM_NYH_19	12.161	1.11544988	SM_NYH_19_T	93.47%	45751001		25	5.703	11.08	0	83.217	SM_NYH_19_F	73.56	21396813	no;outlier	29.8591	SM_NYH_19_H	91.58	20339325		38.3294
T. americanus	NYH	g	42.530544, -74.151466	Huyck Preserve	1609	SM_NYH_2	12.161	1.11544988	SM_NYH_2_T	96.98%	52333010		29.5	2.416	4.245	0	93.339	SM_NYH_2_F	86.66	24119247		52.0915	SM_NYH_2_H	97.72	90090494		168.082
T. americanus	NYH	a	42.520329, -74.146408	Huyck Preserve	907	SM_NYH_20	12.161	1.11544988	SM_NYH_20_T	97.14%	42222071		24	18.089	9.839	0	72.072	SM_NYH_20_F	4.08	868655		1.5409	SM_NYH_20_H	93.11	52032097		110.909
T. americanus	NYH	e	42.533791, -74.164268	Huyck Preserve	1121	SM_NYH_21	12.161	1.11544988	SM_NYH_21_T	96.63%	43609291		23.8	3.809	21.289	0.435	74.467	SM_NYH_21_F	65.83	14644812		26.3948	SM_NYH_21_H	87.03	30391136		56.0457
T. americanus	NYH	e	42.533791, -74.164268	Huyck Preserve	1093	SM_NYH_22	12.161	1.11544988	SM_NYH_22_T	97.01%	47841637		25.9	21.768	8.272	0.805	69.155	SM_NYH_22_F	88	22055401		40.7884	SM_NYH_22_H	84.31	22665989	no;outlier	46.3973
T. americanus	WV	b	42.515518, -74.161789	Huyck Preserve	923	SM_NYH_3	14.211	-3.208495147	SM_NYH_3_T	94.39%	40630959		22.3	36.33	1.959	0	61.711	NA	NA	NA		NA	SM_NYH_3_H	92.66	43920905		86.8063
T. americanus	NYH	g	42.530544, -74.151466	Huyck Preserve	1610	SM_NYH_4	12.161	1.11544988	SM_NYH_4_T	97.26%	40920991		22.3	19.395	14.497	4.266	61.842	SM_NYH_4_F	16.17	5165917		4.1117	SM_NYH_4_H	2.79	887675		1.4077
T. americanus	NYH	g	42.530544, -74.151466	Huyck Preserve	1600	SM_NYH_5_B	12.161	1.11544988	SM_NYH_5_B_T	95.86%	51934684		28.3	26.491	4.332	1.067	68.11	SM_NYH_5_B_F	5.21	1544944		2.5663	SM_NYH_5_B_H	3.34	1075860	no;outlier	1.7041
T. americanus	NYH	e	42.533791, -74.164268	Huyck Preserve	1041	SM_NYH_6	12.161	1.11544988	SM_NYH_6_T	97.49%	44184939		24.5	0	19.896	2.242	77.862	SM_NYH_6_F	86.08	29137112		59.5042	SM_NYH_6_H	91.94	27343275		54.1376
T. americanus	NYH	e	42.533791, -74.164268	Huyck Preserve	1097	SM_NYH_7	12.161	1.11544988	SM_NYH_7_T	97.72%	42575740		23.4	0	15.912	1.045	83.043	SM_NYH_7_F	86.15	38690099		76.1709	SM_NYH_7_H	92.08	29035937		60.6488
T. americanus	NYH	g	42.530544, -74.151466	Huyck Preserve	1580	SM_NYH_8	12.161	1.11544988	SM_NYH_8_T	95.50%	47941194		26.2	21.855	24.01	1.633	52.502	SM_NYH_8_F	87.21	32593945		64.8931	NA	NA	NA		NA
T. americanus	NYH	e	42.533791, -74.164268	Huyck Preserve	1005	SM_NYH_9_B	12.161	1.11544988	SM_NYH_9_B_T	96.76%	44379042		24.1	34.414	22.138	2.307	41.141	SM_NYH_9_B_F	0.37	73101	no;outlier	0.1951	SM_NYH_9_B_H	7.42	2012515	no;outlier	12.7173
T. americanus	NYS	d	41.443157, -73.867508	Stone Garden at Fahnestock State Park	1729	SM_NYS_1	12.583	-0.752585025	SM_NYS_1_T	97.12%	53069362		29.2	85.052	0	0	14.948	SM_NYS_1_F	90.5	33447445		67.4007	SM_NYS_1_H	91.48	25347685		51.7781
T. americanus	NYS	d	41.443157, -73.867508	Stone Garden at Fahnestock State Park	1728	SM_NYS_10	12.583	-0.752585025	SM_NYS_10_T	96.75%	47057060		25.7	77.643	0	6.683	15.674	SM_NYS_10_F	86.1	34891811		69.3264	SM_NYS_10_H	88.58	31239311		65.0871
T. americanus	NYS	d	41.443157, -73.867508	Stone Garden at Fahnestock State Park	1710	SM_NYS_11	12.583	-0.752585025	SM_NYS_11_T	85.32%	46396334	no;outlier	26.9	NA	NA	NA	NA	SM_NYS_11_F	16.82	4674027	no;outlier	8.3958	SM_NYS_11_H	89.82	29317309		59.6106
T. americanus	NYS	d	41.443157, -73.867508	Stone Garden at Fahnestock State Park	1732	SM_NYS_12	12.583	-0.752585025	SM_NYS_12_T	88.21%	40764898	no;outlier	21.7	NA	NA	NA	NA	SM_NYS_12_F	86.09	36742409		71.1657	SM_NYS_12_H	89.89	24693773		52.0609
T. americanus	NYS	b	41.450997, -73.857043	Fahnestock State Park	28	SM_NYS_13	12.583	-0.752585025	SM_NYS_13_T	97.07%	43290081		23.7	65.245	0	21.257	13.498	SM_NYS_13_F	52.47	17505957		41.1586	SM_NYS_13_H	90.59	15214095		31.1983
T. americanus	NYS	a	41.445290, -73.865179	Fahnestock State Park	54	SM_NYS_14	12.583	-0.752585025	SM_NYS_14_T	90.67%	46018922		25	40.492	0	8.771	50.737	SM_NYS_14_F	79.38	9126976		15.9275	SM_NYS_14_H	86.16	9201386		17.0537
T. americanus	NYS	d	41.443157, -73.867508	Stone Garden at Fahnestock State Park	1637	SM_NYS_16	12.583	-0.752585025	SM_NYS_16_T	92.86%	42287351		23.1	39.855	0	5.254	54.891	SM_NYS_16_F	28.69	3741651		7.1215	SM_NYS_16_H	30.29	4027362		8.4187
T. americanus	NYS	b	41.450997, -73.857043	Fahnestock State Park	39	SM_NYS_17	12.583	-0.752585025	SM_NYS_17_T	95.70%	51628955		28.1	65.707	0	21.609	12.684	SM_NYS_17_F	73.79	9859837		17.701	SM_NYS_17_H	80.65	8405180	no;outlier	12.4278
T. americanus	WV	a	41.445290, -73.865179	Fahnestock State Park	16	SM_NYS_3	14.211	-3.208495147	SM_NYS_3_T	96.53%	44368192		24.5	43.614	0	21.521	34.865	NA	NA	NA		NA	SM_NYS_3_H	90.95	11759811		23.3167
T. americanus	NYS	c	41.4805293, -73.9174546	Private Property	1628	SM_NYS_4	12.583	-0.752585025	SM_NYS_4_T	87.12%	44420052	no;outlier	25.3	NA	NA	NA	NA	SM_NYS_4_F	91.5	30259535		72.3868	SM_NYS_4_H	92.83	25496543		51.2357
T. americanus	NYS	e	41.454262, -73.833420	Tree Lake Trail at Fahnestock State Park	1723	SM_NYS_5_B	12.583	-0.752585025	SM_NYS_5_B_T	93.25%	46527366		25.2	38.382	12.091	13.849	35.678	SM_NYS_5_B_F	0.94	420439	no;outlier	2.194	SM_NYS_5_B_H	81.28	34493460		60.6134
T. americanus	NYS	d	41.443157, -73.867508	Stone Garden at Fahnestock State Park	1733	SM_NYS_6	12.583	-0.752585025	SM_NYS_6_T	95.09%	33710756		18.4	61.706	0	18.619	19.675	SM_NYS_6_F	83.13	25620703		45.811	SM_NYS_6_H	92.64	29281785		56.5837
T. americanus	NYS	d	41.443157, -73.867508	Stone Garden at Fahnestock State Park	1689	SM_NYS_7	12.583	-0.752585025	SM_NYS_7_T	96.56%	40755949		21.9	60.607	0	4.858	34.535	SM_NYS_7_F	73.54	18502613		35.0354	SM_NYS_7_H	89.3	26134908		47.5327
T. americanus	NYS	e	42.533791, -74.164268	Huyck Preserve	993	SM_NYS_8	12.583	-0.752585025	SM_NYS_8_T	96.70%	39066868		21.4	42.119	12.091	0	45.79	SM_NYS_8_F	93.31	26923846		68.0399	SM_NYS_8_H	92.98	31135886		66.4421
T. americanus	NYS	d	41.443157, -73.867508	Stone Garden at Fahnestock State Park	1640	SM_NYS_9	12.583	-0.752585025	SM_NYS_9_T	92.45%	37694068		20.6	60.717	0	7.188	32.095	SM_NYS_9_F	84.8	25481060		52.3405	SM_NYS_9_H	91.62	24165696		50.1124
T. americanus	OH	k	41.747403, -80.968187	Private Property	1366	SM_OH_1	15.558	-4.897273063	SM_OH_1_T	94.15%	39727458	no;outlier	21.8	NA	NA	NA	NA	SM_OH_1_F	87.02	25266533		55.8447	SM_OH_1_H	90.57	21985183		45.4639
T. americanus	OH	e	41.755195, -80.946406	Private Property	1329	SM_OH_10	15.558	-4.897273063	SM_OH_10_T	96.70%	39179364	no;outlier	21.4	NA	NA	NA	NA	SM_OH_10_F	83.5	28965993		59.6453	SM_OH_10_H	91.73	26119375		54.6344
T. americanus	OH	h	41.743347, -80.958672	Private Property	1336	SM_OH_11	15.558	-4.897273063	SM_OH_11_T	96.31%	38891126		21.4	0	0	100	0	SM_OH_11_F	53.15	16987991	no;outlier	29.217	SM_OH_11_H	91.32	23454077		40.3298
T. americanus	OH	k	41.747403, -80.968187	Private Property	1374	SM_OH_12	15.558	-4.897273063	SM_OH_12_T	92.62%	36251575	no;outlier	19.9	NA	NA	NA	NA	SM_OH_12_F	81.65	25739586		62.0218	SM_OH_12_H	90.73	21173329		41.5611
T. americanus	OH	k	41.747403, -80.968187	Private Property	1375	SM_OH_13	15.558	-4.897273063	SM_OH_13_T	95.87%	38188572	no;outlier	20.7	NA	NA	NA	NA	SM_OH_13_F	86.25	26887585		53.7704	SM_OH_13_H	90.26	30428405		54.6885
T. americanus	OH	k	41.747403, -80.968187	Private Property	1382	SM_OH_14	15.558	-4.897273063	SM_OH_14_T	95.01%	41842289	no;outlier	22.9	NA	NA	NA	NA	SM_OH_14_F	85.78	28805618		64.1413	SM_OH_14_H	92.14	25428858		49.0173
T. americanus	OH	h	41.743347, -80.958672	Private Property	1303	SM_OH_15	15.558	-4.897273063	SM_OH_15_T	95.93%	39157124	no;outlier	21.5	NA	NA	NA	NA	SM_OH_15_F	69.21	26767539		71.3232	SM_OH_15_H	23.53	4950258	no;outlier	26.6589
T. americanus	OH	b	41.759514, -80.966522	Private Property	1182	SM_OH_16	15.558	-4.897273063	SM_OH_16_T	94.68%	40248086	no;outlier	22	NA	NA	NA	NA	SM_OH_16_F	90.53	26333066		55.9016	SM_OH_16_H	91.19	26726325		52.8579
T. americanus	OH	a	41.759503, -80.965593	Private Property	1215	SM_OH_17	15.558	-4.897273063	SM_OH_17_T	96.02%	37438159	no;outlier	20.5	NA	NA	NA	NA	SM_OH_17_F	29.87	8673458	no;outlier	16.2039	SM_OH_17_H	91.05	22115660		40.9261
T. americanus	OH	k	41.747403, -80.968187	Private Property	1370	SM_OH_18	15.558	-4.897273063	SM_OH_18_T	96.93%	40088341	no;outlier	22	NA	NA	NA	NA	SM_OH_18_F	84.68	24839154		62.1115	SM_OH_18_H	89.5	32092277		65.5386
T. americanus	OH	g	41.749222, -80.948235	Private Property	1309	SM_OH_19	15.558	-4.897273063	SM_OH_19_T	96.43%	39961601		22	0	0	100	0	SM_OH_19_F	64.73	23259764		39.895	NA	NA	NA		NA
T. americanus	OH	b	41.759514, -80.966522	Private Property	1177	SM_OH_2	15.558	-4.897273063	SM_OH_2_T	94.12%	42347899		23.3	0	0	100	0	SM_OH_2_F	85.11	27671879		53.756	SM_OH_2_H	88.2	39618696		81.0626
T. americanus	OH	g	41.749222, -80.948235	Private Property	1311	SM_OH_3	15.558	-4.897273063	SM_OH_3_T	95.36%	34805943		19.1	0	0	100	0	SM_OH_3_F	85.06	31380692		58.9759	SM_OH_3_H	89	20701391		43.3076
T. americanus	OH	c	41.758891, -80.966794	Private Property	1132	SM_OH_4	15.558	-4.897273063	SM_OH_4_T	96.27%	34199903	no;outlier	18.7	NA	NA	NA	NA	SM_OH_4_F	88.44	28590520		79.1295	NA	NA	NA		NA
T. americanus	OH	c	41.758891, -80.966794	Private Property	1155	SM_OH_5_B	15.558	-4.897273063	SM_OH_5_B_T	96.49%	41987535		23	0	0	100	0	SM_OH_5_B_F	82.09	26105156		49.815	SM_OH_5_B_H	90.55	27787657		53.5765
T. americanus	OH	a	41.759503, -80.965593	Private Property	1160	SM_OH_6	15.558	-4.897273063	SM_OH_6_T	94.90%	31847220		17.5	0	0	100	0	SM_OH_6_F	87.78	27559562		58.91	SM_OH_6_H	89.44	33182799		68.5867
T. americanus	OH	a	41.759503, -80.965593	Private Property	1126	SM_OH_7	15.558	-4.897273063	SM_OH_7_T	96.24%	38536108		21.1	0	0	100	0	SM_OH_7_F	85.47	35762338		70.7509	SM_OH_7_H	60.46	19057382		45.5889
T. americanus	OH	a	41.759503, -80.965593	Private Property	1243	SM_OH_8	15.558	-4.897273063	SM_OH_8_T	96.83%	40279503		22.1	0	0	100	0	SM_OH_8_F	78.67	34213832		66.8402	SM_OH_8_H	89.37	40063447		77.0717
T. americanus	OH	a	41.759503, -80.965593	Private Property	1216	SM_OH_9	15.558	-4.897273063	SM_OH_9_T	95.22%	41031675	no;outlier	22.5	NA	NA	NA	NA	SM_OH_9_F	84.24	25942950		48.532	SM_OH_9_H	88.03	103558190		195.342
T. americanus	PA	j	41.113468, -78.571419	S.B. Elliot State Park	1912	SM_PA_1	14.441	1.497563017	SM_PA_1_T	94.58%	41639854		22.8	17.958	6.508	48.15	27.384	SM_PA_1_F	85.71	25709796		52.2523	SM_PA_1_H	89.69	30654666		65.1842
T. americanus	PA	e	41.137276, -78.520605	S.B. Elliot State Park	1528	SM_PA_10	14.441	1.497563017	SM_PA_10_T	96.56%	38888066		21.3	0	28.494	53.069	18.437	SM_PA_10_F	82.2	23839131		46.7681	SM_PA_10_H	90.84	30059071		62.0027
T. americanus	PA	d	41.118119, -78.518040	S.B. Elliot State Park	1386	SM_PA_11	14.441	1.497563017	SM_PA_11_T	96.90%	39512314		21.6	12.821	20.505	50.98	15.694	SM_PA_11_F	88.73	30980152		63.3389	SM_PA_11_H	71.31	27523202		67.1593
T. americanus	PA	d	41.118119, -78.518040	S.B. Elliot State Park	1535	SM_PA_12	14.441	1.497563017	SM_PA_12_T	96.45%	40210321		22	0	7.945	49.434	42.621	SM_PA_12_F	87.22	34757167		75.9882	SM_PA_12_H	90.91	31430463		63.9024
T. americanus	PA	i	41.118080, -78.516296	S.B. Elliot State Park	1899	SM_PA_13	14.441	1.497563017	SM_PA_13_T	94.94%	38111351		20.8	5.355	10.427	31.759	52.459	SM_PA_13_F	7.19	1183350		1.9851	SM_PA_13_H	90.46	21922113		43.2805
T. americanus	PA	c	41.102461, -78.526507	S.B. Elliot State Park	1479	SM_PA_14	14.441	1.497563017	SM_PA_14_T	96.27%	36583490		20	0	29.539	48.977	21.484	SM_PA_14_F	83.98	16273342		31.2662	SM_PA_14_H	88.47	16680674		31.7412
T. americanus	PA	d	41.118119, -78.518040	S.B. Elliot State Park	1385	SM_PA_15	14.441	1.497563017	SM_PA_15_T	95.94%	38435486		21	0	34.85	45.516	19.634	SM_PA_15_F	81.99	29701254		58.7442	SM_PA_15_H	84.18	30184114		61.4635
T. americanus	PA	d	41.118119, -78.518040	S.B. Elliot State Park	1396	SM_PA_16	14.441	1.497563017	SM_PA_16_T	93.67%	33371189		18.3	0	16.217	46.909	36.874	SM_PA_16_F	81.99	9999461		17.8545	SM_PA_16_H	85.78	25329804		42.3072
T. americanus	PA	i	41.118080, -78.516296	S.B. Elliot State Park	1913	SM_PA_18	14.441	1.497563017	SM_PA_18_T	95.45%	38466228		21.1	2.22	28.145	48.455	21.18	SM_PA_18_F	84.17	25797023		48.2559	SM_PA_18_H	90.73	34745867		63.7833
T. americanus	PA	i	41.118080, -78.516296	S.B. Elliot State Park	1878	SM_PA_19	14.441	1.497563017	SM_PA_19_T	94.85%	35568912		19.5	0	9.948	36.374	53.678	SM_PA_19_F	78.87	16532486		25.4231	SM_PA_19_H	82.75	16810233		28.9692
T. americanus	PA	i	41.118080, -78.516296	S.B. Elliot State Park	1901	SM_PA_2_B	14.441	1.497563017	SM_PA_2_B_T	94.80%	39212174		21.4	0	16.979	52.569	30.452	SM_PA_2_B_F	0.03	7963	no;outlier	0.0214	SM_PA_2_B_H	18.35	6441589	no;outlier	10.6351
T. americanus	PA	i	41.118080, -78.516296	S.B. Elliot State Park	1882	SM_PA_20	14.441	1.497563017	SM_PA_20_T	96.14%	46616243		25.4	0	22.769	56.095	21.136	SM_PA_20_F	77.85	11622425		19.7499	SM_PA_20_H	88.99	231672503		480.368
T. americanus	PA	h	41.139987, -78.503009	S.B. Elliot State Park	1866	SM_PA_21	14.441	1.497563017	SM_PA_21_T	97.17%	39732419		21.7	0	28.037	40.858	31.105	SM_PA_21_F	0.34	60238	no;outlier	0.1657	SM_PA_21_H	91.14	16039541		31.774
T. americanus	PA	d	41.118119, -78.518040	S.B. Elliot State Park	1500	SM_PA_22	14.441	1.497563017	SM_PA_22_T	97.72%	39014544		21.3	12.734	20.2	53.94	13.126	SM_PA_22_F	46.47	8098615	no;outlier	16.093	SM_PA_22_H	62.63	10946166		26.3674
T. americanus	PA	f	41.126563, -78.528959	S.B. Elliot State Park	1510	SM_PA_23	14.441	1.497563017	SM_PA_23_T	95.79%	39948320		21.8	0	32.303	51.371	16.326	SM_PA_23_F	69.31	16488789		28.7242	SM_PA_23_H	69.61	12884540		19.2845
T. americanus	PA	b	41.111185, -78.528163	S.B. Elliot State Park	1477	SM_PA_3	14.441	1.497563017	SM_PA_3_T	97.30%	32422583		17.6	0	16.609	40.553	42.838	SM_PA_3_F	79.75	20233333		39.7025	SM_PA_3_H	88.81	20917102		41.4089
T. americanus	WV	j	41.113468, -78.571419	S.B. Elliot State Park	1902	SM_PA_4_B	14.211	-3.208495147	SM_PA_4_B_T	95.43%	37566717		20.5	0	31.04	51.045	17.915	NA	NA	NA		NA	SM_PA_4_B_H	89.72	19350487		38.6267
T. americanus	PA	j	41.113468, -78.571419	S.B. Elliot State Park	1908	SM_PA_5_B	14.441	1.497563017	SM_PA_5_B_T	96.19%	32824927		18	0	28.167	50.871	20.962	SM_PA_5_B_F	0.45	125341	no;outlier	0.2716	SM_PA_5_B_H	0.02	5369	no;outlier	0.0068
T. americanus	PA	j	41.113468, -78.571419	S.B. Elliot State Park	1905	SM_PA_6	14.441	1.497563017	SM_PA_6_T	95.99%	31520112		17.2	0	13.191	42.077	44.732	SM_PA_6_F	83.96	24566964		51.1985	SM_PA_6_H	89.32	21560854		46.4628
T. americanus	PA	j	41.113468, -78.571419	S.B. Elliot State Park	1893	SM_PA_7	14.441	1.497563017	SM_PA_7_T	86.86%	28967820	no;outlier	16.4	NA	NA	NA	NA	SM_PA_7_F	87.62	31796196		60.7202	SM_PA_7_H	89.5	27786507		54.3172
T. americanus	PA	i	41.118080, -78.516296	S.B. Elliot State Park	1918	SM_PA_8	14.441	1.497563017	SM_PA_8_T	96.48%	29439364		16.2	0	28.646	45.037	26.317	SM_PA_8_F	88.42	24541232		50.2229	SM_PA_8_H	89.78	22090908		43.9217
T. americanus	PA	i	41.118080, -78.516296	S.B. Elliot State Park	1894	SM_PA_9	14.441	1.497563017	SM_PA_9_T	95.33%	30490156		16.7	0	14.824	47.388	37.788	SM_PA_9_F	11.51	2940596	no;outlier	5.2471	SM_PA_9_H	90.16	27732818		56.9222
T. americanus	VT	a	43.965164, -73.076485	Branbury State Park	854	SM_VT_1	7.265	2.645784751	SM_VT_1_T	94.81%	35361915		19.4	7.166	0	0	92.834	SM_VT_1_F	85.41	31460558		60.9696	SM_VT_1_H	89.12	37424950		79.5692
T. americanus	VT	f	43.973076, -73.059197	Branbury State Park	834	SM_VT_10	7.265	2.645784751	SM_VT_10_T	95.53%	32907640		18	72.917	1.121	0	25.962	SM_VT_10_F	0.05	19027	no;outlier	0.0815	SM_VT_10_H	89.73	24556968		49.8852
T. americanus	VT	a	43.965164, -73.076485	Branbury State Park	597	SM_VT_11	7.265	2.645784751	SM_VT_11_T	96.90%	41318141		22.5	21.785	0	0	78.215	SM_VT_11_F	88.3	28382937		52.5625	SM_VT_11_H	92.01	28256737		51.9447
T. americanus	VT	a	43.965164, -73.076485	Branbury State Park	595	SM_VT_12	7.265	2.645784751	SM_VT_12_T	95.83%	37895187		20.6	28.622	0	5.342	66.036	SM_VT_12_F	45.46	13811546	no;outlier	26.8276	SM_VT_12_H	91.03	16944196		34.8613
T. americanus	VT	c	43.9720784, -73.0727610	Branbury State Park	821	SM_VT_13	7.265	2.645784751	SM_VT_13_T	93.65%	44415331		24.3	12.288	0	0	87.712	SM_VT_13_F	7.12	1562645		4.0131	SM_VT_13_H	88.81	30455158		60.6798
T. americanus	VT	e	43.979463, -73.064017	Branbury State Park	745	SM_VT_14	7.265	2.645784751	SM_VT_14_T	95.80%	34644549		19	16.399	0	0.681	82.92	SM_VT_14_F	85.9	20130670		39.0398	NA	NA	NA		NA
T. americanus	VT	g	43.969719, -73.083763	Branbury State Park	829	SM_VT_15	7.265	2.645784751	SM_VT_15_T	95.82%	35932197		19.7	7.562	0	0	92.438	SM_VT_15_F	76.5	58796576		117.563	SM_VT_15_H	84.01	29964333		60.9889
T. americanus	VT	c	43.9720784, -73.0727610	Branbury State Park	725	SM_VT_16	7.265	2.645784751	SM_VT_16_T	95.74%	45682896		24.9	23.5	4.419	2.066	70.015	SM_VT_16_F	35.02	11003480	no;outlier	17.8623	SM_VT_16_H	80.98	30235392		54.7549
T. americanus	VT	d	43.971760, -73.086716	Branbury State Park	820	SM_VT_17	7.265	2.645784751	SM_VT_17_T	93.88%	31554063		17.3	8.178	0	5.078	86.744	SM_VT_17_F	15.66	3039880	no;outlier	4.5697	SM_VT_17_H	18.98	3989822	no;outlier	3.824
T. americanus	VT	c	43.9720784, -73.0727610	Branbury State Park	687	SM_VT_18	7.265	2.645784751	SM_VT_18_T	97.12%	34067407		18.6	9.936	8.617	2.462	78.985	SM_VT_18_F	19.99	4115252	no;outlier	5.8915	SM_VT_18_H	89.12	18374545		33.7154
T. americanus	VT	a	43.965164, -73.076485	Branbury State Park	722	SM_VT_19	7.265	2.645784751	SM_VT_19_T	94.76%	32933037		18.1	10.508	0	10.925	78.567	SM_VT_19_F	68.24	12404487		20.16	SM_VT_19_H	72.11	13973532	no;outlier	23.2427
T. americanus	VT	e	43.979463, -73.064017	Branbury State Park	744	SM_VT_2	7.265	2.645784751	SM_VT_2_T	95.64%	31422298		17.2	28.116	2.616	14.179	55.089	SM_VT_2_F	73.49	13021024		24.7197	SM_VT_2_H	90.63	33739047		72.7287
T. americanus	VT	a	43.965164, -73.076485	Branbury State Park	639	SM_VT_20	7.265	2.645784751	SM_VT_20_T	96.35%	36233399		19.6	45.548	0	9.365	45.087	SM_VT_20_F	55.33	14810799		23.4959	SM_VT_20_H	87.71	28765654		52.1891
T. americanus	VT	d	43.971760, -73.086716	Branbury State Park	761	SM_VT_21	7.265	2.645784751	SM_VT_21_T	96.02%	40388072		22	13.541	0.44	1.363	84.656	SM_VT_21_F	85.14	28113041		53.4999	SM_VT_21_H	86.25	18969422		39.3492
T. americanus	VT	c	43.9720784, -73.0727610	Branbury State Park	694	SM_VT_3	7.265	2.645784751	SM_VT_3_T	96.98%	39267300		21.5	34.315	3.253	14.838	47.594	SM_VT_3_F	86.85	26762608		51.781	SM_VT_3_H	90.87	29587712		63.0446
T. americanus	VT	d	43.971760, -73.086716	Branbury State Park	753	SM_VT_4	7.265	2.645784751	SM_VT_4_T	96.81%	41942784		23	48.516	0	9.694	41.79	SM_VT_4_F	86.16	21788719		40.1751	SM_VT_4_H	89.12	26903608		56.1823
T. americanus	VT	c	43.9720784, -73.0727610	Branbury State Park	716	SM_VT_5	7.265	2.645784751	SM_VT_5_T	93.91%	34922951		19.1	24.137	0	1.121	74.742	SM_VT_5_F	87.91	23343031		51.9087	SM_VT_5_H	90.29	43883886		93.5715
T. americanus	VT	d	43.971760, -73.086716	Branbury State Park	728	SM_VT_6	7.265	2.645784751	SM_VT_6_T	97.58%	38274276		20.9	31.853	2.132	5.474	60.541	SM_VT_6_F	0.37	39544	no;outlier	0.1303	SM_VT_6_H	1.34	489281	no;outlier	0.4563
T. americanus	VT	c	43.9720784, -73.0727610	Branbury State Park	648	SM_VT_7	7.265	2.645784751	SM_VT_7_T	96.15%	35427905		19.4	21.235	3.583	9.672	65.51	SM_VT_7_F	87.05	29257802		57.6186	SM_VT_7_H	91.25	25176701		50.2645
T. americanus	VT	d	43.971760, -73.086716	Branbury State Park	785	SM_VT_8	7.265	2.645784751	SM_VT_8_T	95.49%	37661122		20.6	29.391	2.858	12.025	55.726	SM_VT_8_F	83.94	23716868		50.0818	SM_VT_8_H	90.8	36163397		81.1493
T. americanus	VT	e	43.979463, -73.064017	Branbury State Park	733	SM_VT_9	7.265	2.645784751	SM_VT_9_T	96.52%	36756612		20.1	14.794	0	2.286	82.92	SM_VT_9_F	87.1	30276772		56.577	SM_VT_9_H	63.87	14206190		27.0892
T. americanus	WV	b	38.106472, -80.129555	Ann Bailey Trail, Watoga State Park	2114	SM_WV_1_B	14.211	-3.208495147	SM_WV_1_B_T	96.16%	34866385		19.1	0	79.604	0.98	19.416	SM_WV_1_B_F	78.22	18381254		30.2545	SM_WV_1_B_H	85.52	43187712		83.0176
T. americanus	WV	b	38.106472, -80.129555	Ann Bailey Trail, Watoga State Park	2113	SM_WV_10	14.211	-3.208495147	SM_WV_10_T	85.99%	35111090		19.2	2.764	79.234	4.354	13.648	SM_WV_10_F	76.59	34750032		79.5607	SM_WV_10_H	85.27	36764956		76.7588
T. americanus	WV	b	38.106472, -80.129555	Ann Bailey Trail, Watoga State Park	2193	SM_WV_11	14.211	-3.208495147	SM_WV_11_T	96.51%	38639119		21.1	0.849	89.29	4.288	5.573	SM_WV_11_F	1.15	379634		0.8113	SM_WV_11_H	82.23	28639372		60.8927
T. americanus	WV	f	38.102936, -80.145622	Ann Bailey Trail, Watoga State Park	2111	SM_WV_12	14.211	-3.208495147	SM_WV_12_T	94.74%	35868715		19.6	12.843	80.518	1.981	4.658	SM_WV_12_F	78.22	18381254		30.2545	SM_WV_12_H	89.39	40929558		77.0921
T. americanus	WV	b	38.106472, -80.129555	Ann Bailey Trail, Watoga State Park	2046	SM_WV_14	14.211	-3.208495147	SM_WV_14_T	96.96%	39515295		21.6	8.098	88.202	2.699	1.001	NA	NA	NA		NA	NA	NA	NA		NA
T. americanus	WV	b	38.106472, -80.129555	Ann Bailey Trail, Watoga State Park	2191	SM_WV_2	14.211	-3.208495147	SM_WV_2_T	96.00%	46738413		25.6	17.653	12.799	20.07	49.478	SM_WV_2_F	76.46	21493526		42.9074	SM_WV_2_H	80.58	28194715		61.8884
T. americanus	WV	b	38.106472, -80.129555	Ann Bailey Trail, Watoga State Park	2044	SM_WV_3	14.211	-3.208495147	SM_WV_3_T	96.59%	34098714		18.7	5.377	82.717	1.589	10.317	SM_WV_3_F	90.97	32461113		95.6273	SM_WV_3_H	85.58	24442845		52.97
T. americanus	WV	g	38.102665, -80.141525	Ann Bailey Trail, Watoga State Park	2115	SM_WV_4	14.211	-3.208495147	SM_WV_4_T	87.26%	37491831	no;outlier	21.1	NA	NA	NA	NA	SM_WV_4_F	82.24	23415586		50.877	SM_WV_4_H	87.63	19897477		41.532
T. americanus	WV	b	38.106472, -80.129555	Ann Bailey Trail, Watoga State Park	2152	SM_WV_5	14.211	-3.208495147	SM_WV_5_T	95.54%	37802559		20.6	0	98.977	0	1.023	SM_WV_5_F	59.78	19923117		50.1822	SM_WV_5_H	82.28	26081774		42.5406
T. americanus	WV	b	38.106472, -80.129555	Ann Bailey Trail, Watoga State Park	2129	SM_WV_6	14.211	-3.208495147	SM_WV_6_T	95.78%	47241618		25.8	1.067	83.348	0.087	15.498	SM_WV_6_F	74.16	28830757		54.3833	SM_WV_6_H	88.76	42499934		89.5616
T. americanus	WV	g	38.102665, -80.141525	Ann Bailey Trail, Watoga State Park	2116	SM_WV_7	14.211	-3.208495147	SM_WV_7_T	96.71%	37630522		20.6	2.264	81.737	7.662	8.337	SM_WV_7_F	61.08	16761944		41.8109	SM_WV_7_H	89.2	37108291		79.9041
T. americanus	WV	b	38.106472, -80.129555	Ann Bailey Trail, Watoga State Park	2194	SM_WV_8	14.211	-3.208495147	SM_WV_8_T	96.54%	33687869		18.4	0	98.977	0	1.023	SM_WV_8_F	91.98	29058558		60.6114	SM_WV_8_H	89.98	35037660		73.4709
T. americanus	WV	b	38.106472, -80.129555	Ann Bailey Trail, Watoga State Park	2043	SM_WV_9	14.211	-3.208495147	SM_WV_9_T	96.73%	35717829		19.4	18.372	8.359	0	73.269	SM_WV_9_F	86.24	29932050		84.2396	SM_WV_9_H	90.04	26209660		54.8347

## Sheet: DEGs_summary
species	tissue	parameter	tissue	species	#DEGs	#enriched_functions	#orthoDEGs
T. longispinosus	fatbody	parasite_prevalence	fat body	T. longispinosus	462	14	21
T. americanus				T. americanus	214	22
T. longispinosus	head		head	T. longispinosus	167	13	0
T. americanus				T. americanus	1	0
T. longispinosus	fatbody	climate	fat body	T. longispinosus	525	18	77
T. americanus				T. americanus	884	20
T. longispinosus	head		head	T. longispinosus	49	9	0
T. americanus				T. americanus	40	10

## Sheet: DEGs_pp_tlon_fb
trans_id	baseMean	log2FoldChange	lfcSE	stat	pvalue	padj	blastp_invertabrate	blastp_drosoapis	OrthoGroup	shared_orthoDEG?	no_2kB_SNPs_in_pp_GWAS	no_intron_SNPs_in_pp_GWAS	no_nonsyn_SNPs_in_pp_GWAS
Tlon_g15362	984.845848805468	1.2208	0.196283067356109	6.21956919510438	0.000000000498521739508634	0.000000253186728452948	adhesive plaque matrix protein [Daphnia magna]	Uncharacterized protein LOC551170 isoform X1 [Apis mellifera]	NA
Tlon_g09841	830.434000029487	1.16993	0.186508340456006	6.27280978161438	0.000000000354590011616456	0.00000024011653619961	putative fatty acyl-CoA reductase CG5065 [Temnothorax curvispinosus]	Fatty acyl-CoA reductase [Apis mellifera]	OG0008759
Tlon_g06613	589.441611821838	1.15167	0.182860639137761	6.29807033851344	0.000000000301373760475987	0.00000024011653619961	pyridine nucleotide-disulfide oxidoreductase domain-containing protein 1 [Temnothorax curvispinosus]	Pyridine nucleotide-disulfide oxidoreductase domain-containing protein 1 [Apis mellifera]	OG0009697
Tlon_g06092	176.363872009291	1.06631	0.178215966644592	5.98325065446724	0.00000000218727772039442	0.000000776603707185413	tubulin polyglutamylase TTLL6 [Temnothorax curvispinosus]	Tubulin polyglutamylase TTLL7 [Apis mellifera]	OG0006916
Tlon_g11089	1391.45526025788	1.06358	0.177990491236854	5.97551206896703	0.00000000229368557376937	0.000000776603707185413	venom carboxylesterase-6-like, partial [Temnothorax curvispinosus]	Carboxylic ester hydrolase [Apis mellifera]	OG0000563			1
Tlon_g12623	2968.67876692605	1.0172	0.202723853595664	5.01766734127145	0.0000005230263856529	0.000067573066387085	cytochrome P450 6k1-like [Temnothorax curvispinosus]	Cytochrome P450 6AQ1 [Apis mellifera]	OG0000081
Tlon_g09623	180.612684792151	0.982604	0.200079993242344	4.9110561587318	0.000000905871369315646	0.0000897696432568164	kynurenine formamidase [Temnothorax curvispinosus]	Kynurenine formamidase [Apis mellifera]	OG0006614
Tlon_g02147	230.387462023146	0.924777	0.2207044478838	4.19011550400146	0.0000278812492139583	0.0013172269250734	cytochrome P450 6k1-like [Temnothorax curvispinosus]	Cytochrome P450 6AQ1 [Apis mellifera]	OG0000081
Tlon_g15522	1316.4543049103	0.921321	0.165427199017631	5.56934405256561	0.0000000255700131564377	0.00000649318521591289	glutaredoxin-C4-like isoform X1 [Temnothorax curvispinosus]	Glutaredoxin-C4 isoform X1 [Apis mellifera]	OG0007073
Tlon_g06622	275.62680571115	0.916785	0.147120286667732	6.23153618197028	0.000000000461883283553258	0.000000253186728452948	uncharacterized protein LOC112457442 [Temnothorax curvispinosus]	Uncharacterized protein LOC102654349 [Apis mellifera]	OG0009704
Tlon_g08050	2537.47868456466	-0.795983	0.274336248686377	-2.90148623007264	0.00371397101760054	0.0375578134176341	fatty acid synthase-like, partial [Temnothorax curvispinosus]	Fatty acid synthase [Apis mellifera]	OG0000001		1
Tlon_g03010	148.835086579686	-0.851157	0.142178847746997	-5.9865230042331	0.00000000214374281020709	0.000000776603707185413	PREDICTED: protein yippee-like 1 [Linepithema humile]	Protein yippee-like [Apis mellifera]	OG0010255
Tlon_g05655	625.738519964688	-0.871832	0.277946484288135	-3.13668878767146	0.00170867391813261	0.0227707785852021	uncharacterized protein LOC105277873 isoform X1 [Ooceraea biroi]	E3 ubiquitin-protein ligase MSL2 isoform X1 [Apis mellifera]	OG0001226
Tlon_g17540	123.181746019787	-0.938021	0.154746114568494	-6.06167479721616	0.00000000134711378012069	0.000000608147032070041	USP6 N-terminal-like protein [Temnothorax curvispinosus]	USP6 N-terminal-like protein isoform X1 [Apis mellifera]	OG0003687
Tlon_g03941	115.283817823285	-0.977091	0.17068185977026	-5.7246320182975	0.000000010365817417664	0.00000300830829771206	DNA-3-methyladenine glycosylase-like isoform X2 [Temnothorax curvispinosus]	DNA-3-methyladenine glycosylase II [Apis mellifera]	OG0005585
Tlon_g02031	208.330439438468	-1.07301	0.148535078947671	-7.22397769117266	0.000000000000504885438617185	0.000000000683783179033874	LOW QUALITY PROTEIN: uncharacterized protein LOC112459366 [Temnothorax curvispinosus]	Uncharacterized protein LOC100576266 isoform X1 [Apis mellifera]	OG0006350
Tlon_g05553	473.84191088631	-1.23988	0.248385111101369	-4.99177916678152	0.000000598256338869642	0.0000714916324949222	PREDICTED: putative uncharacterized protein ART2 [Dinoponera quadriceps]	LOW QUALITY PROTEIN: uncharacterized protein LOC113219358 [Apis mellifera]	OG0000196
Tlon_g08985	431.791976061669	-1.30164	0.16913485655994	-7.6958783877432	0.0000000000000140525418372328	0.0000000000285477387423385	solute carrier family 2, facilitated glucose transporter member 1-like isoform X1/2/4 [Temnothorax curvispinosus]	Solute carrier family 2, facilitated glucose transporter member 1 isoform X1 [Apis mellifera]	OG0002896
Tlon_g01704	482.815265109088	-1.35559	0.214505920087409	-6.31958496087449	0.000000000262266726104576	0.00000024011653619961	PREDICTED: uncharacterized protein LOC105458105 [Wasmannia auropunctata]	AT07567p [Drosophila melanogaster]	OG0003940
Tlon_g18692	233.39810296795	-1.7262	0.185817449276717	-9.2897816161692	0.0000000000000000000154605213099092	0.0000000000000000628160980821611	GDP-fucose protein O-fucosyltransferase 1 [Temnothorax curvispinosus]	GDP-fucose protein O-fucosyltransferase 1 [Apis mellifera]	OG0008489
Tlon_g18433	3047.84686036878	0.912514	0.167109644084335	5.4605701411611	0.0000000474607931616755	0.0000113431295656404	argininosuccinate synthase [Temnothorax curvispinosus]	Argininosuccinate synthase [Apis mellifera]	OG0006980
Tlon_g00204	6915.56761029681	0.90815	0.161375399561686	5.62756066587842	0.0000000182775890345344	0.00000495078961648754	PREDICTED: 60S ribosomal protein L19 [Atta cephalotes]	Ribosomal protein L19 [Apis mellifera]	OG0005174
Tlon_g17255	4310.91479048051	0.90126	0.166690340640422	5.40679201883025	0.0000000641635767820423	0.0000144831451369688	60S ribosomal protein L44 [Nylanderia fulva]	Large ribosomal subunit protein eL42 [Apis mellifera]	OG0008849
Tlon_g07833	538.501871500897	0.871333	0.146262284212404	5.95733221343179	0.00000000256388720051777	0.000000801313361207978	40S ribosomal protein S19a-like [Temnothorax curvispinosus]	40S ribosomal protein S19 [Apis mellifera]	OG0000909
Tlon_g06723	8178.90178716736	0.866683	0.16948628628597	5.11358677806069	0.000000316098440309707	0.0000493964601145515	PREDICTED: ubiquitin-40S ribosomal protein S27a [Vollenhovia emeryi]	Ubiquitin-ribosomal protein eS31 fusion protein [Apis mellifera]	OG0009774
Tlon_g12530	134.521732187089	0.835443	0.183462787557569	4.55374416632879	0.00000526994401082912	0.000351012828131127	tRNA (cytosine(38)-C(5))-methyltransferase-like [Temnothorax curvispinosus]	tRNA (cytosine(38)-C(5))-methyltransferase [Apis mellifera]	OG0001811
Tlon_g17524	4113.90812200698	0.832846	0.15943087915208	5.22387180234035	0.000000175220111644656	0.0000309530136353147	PREDICTED: 60S ribosomal protein L28 isoform X2 [Vollenhovia emeryi]	Large ribosomal subunit protein eL28 [Apis mellifera]	OG0003699
Tlon_g02426	269.347894326735	0.828024	0.185543232633444	4.46270200522096	0.00000809325701260351	0.000498225806700122	leucine-rich repeat-containing protein 40 isoform X1 [Temnothorax curvispinosus]	Leucine-rich repeat protein soc-2 homolog [Apis mellifera]	OG0002731
Tlon_g13874	5221.54261922364	0.820899	0.1619196216212	5.06979337878202	0.000000398247812248662	0.0000599289207839375	40S ribosomal protein S19a-like [Temnothorax curvispinosus]	40S ribosomal protein S19 [Apis mellifera]	OG0000909
Tlon_g15530	8520.35311921235	0.814726	0.162643974511827	5.00925761818719	0.00000054640392848215	0.000067573066387085	60S ribosomal protein L34-like [Formica exsecta]	Large ribosomal subunit protein eL34 [Apis mellifera]	OG0007067
Tlon_g17407	1810.9802379085	0.814029	0.162532723107077	5.00840354996605	0.000000548833667431407	0.000067573066387085	PREDICTED: 60S ribosomal protein L38 [Linepithema humile]	Large ribosomal subunit protein eL38 [Apis mellifera]	OG0009534
Tlon_g17670	4793.4313005259	0.808614	0.172993634896445	4.67424188111666	0.00000295041443207146	0.000221991367361229	ubiquitin-60S ribosomal protein L40 [Formica exsecta]	Ubiquitin-ribosomal protein eL40 fusion protein [Apis mellifera]	OG0008995
Tlon_g02402	25294.7875152245	0.807055	0.174575592110366	4.62295287927269	0.00000378315683633698	0.000269666074141003	40S ribosomal protein S6 [Temnothorax curvispinosus]	40S ribosomal protein S6 [Apis mellifera]	OG0003514
Tlon_g05301	5987.12291540873	0.798515	0.154099058038228	5.18182740015933	0.000000219722494546264	0.0000357092998136589	PREDICTED: 40S ribosomal protein S18 [Linepithema humile]	Small ribosomal subunit protein uS13 [Apis mellifera]	OG0005423
Tlon_g04169	226.219961656206	0.795097	0.172533594900246	4.60836259911266	0.00000405852436539484	0.000284306629251711	uncharacterized protein LOC112468622 [Temnothorax curvispinosus]	Zinc finger protein 724-like [Apis mellifera]	OG0003751
Tlon_g06255	1398.7785090853	0.789245	0.149630353617024	5.27462941263256	0.000000133024620544606	0.0000257370968225111	pentatricopeptide repeat-containing protein 2, mitochondrial-like [Temnothorax curvispinosus]	Pentatricopeptide repeat-containing protein 2, mitochondrial [Apis mellifera]	OG0007280
Tlon_g18542	1469.34933547762	0.787551	0.156738746804668	5.02461097663183	0.000000504454032559774	0.000067573066387085	26S proteasome regulatory subunit 7 [Temnothorax curvispinosus]	26S proteasome regulatory subunit 7 [Apis mellifera]	OG0004220
Tlon_g15767	408.078104060759	0.780919	0.195691617328415	3.99055978303323	0.0000659175305513896	0.00230881833301979	PREDICTED: protein yellow-like [Vollenhovia emeryi]	Bee-milk protein [Apis mellifera]	OG0002091
Tlon_g14301	842.289512110543	0.779465	0.150034480728504	5.19524178509956	0.000000204453938263731	0.0000346123479652308	histidine triad nucleotide-binding protein 1 [Temnothorax curvispinosus]	Histidine triad nucleotide-binding protein 1 [Apis mellifera]	OG0009174
Tlon_g09660	220.552649016278	0.777765	0.18901827351211	4.11476313486926	0.0000387577200984818	0.00169325394365733	gamma-aminobutyric acid type B receptor subunit 1 isoform X1 [Solenopsis invicta]	Gamma-aminobutyric acid type B receptor subunit 1 [Apis mellifera]	OG0006644
Tlon_g15619	3526.51362861814	0.773621	0.158728171469352	4.87387127245093	0.00000109432311474714	0.000103400809656224	PREDICTED: 60S ribosomal protein L37 [Vollenhovia emeryi]	Ribosomal protein L37 [Apis mellifera]	OG0008179
Tlon_g14017	1833.04301369178	0.773421	0.160359232597531	4.8230525153288	0.00000141377728446893	0.000127648380151051	cytochrome c oxidase subunit 4 isoform 1, mitochondrial [Temnothorax curvispinosus]	Cytochrome c oxidase subunit 4 [Apis mellifera]	OG0006067
Tlon_g08947	848.992329642596	0.77041	0.15714783653672	4.90245367752756	0.000000946469382085076	0.0000915596452240872	DNA ligase 1-like isoform X2 [Temnothorax curvispinosus]	Uncharacterized protein LOC551494 isoform X1 [Apis mellifera]	OG0008690
Tlon_g08247	7611.31177402196	0.769437	0.154997894232945	4.96417497117456	0.000000689937232763993	0.0000778670826866696	PREDICTED: 60S ribosomal protein L18a [Wasmannia auropunctata]	60S ribosomal protein L18a [Apis mellifera]	OG0002634	opposite_expr
Tlon_g12873	451.236442984718	0.768778	0.190288687101232	4.04006289341706	0.0000534368696742397	0.00206775239510891	prostatic acid phosphatase [Solenopsis invicta]	Prostatic acid phosphatase isoform X1 [Apis mellifera]	OG0005566
Tlon_g12953	300.625884885076	0.765417	0.151185808239159	5.06275516146166	0.000000413240424222219	0.0000599641372719599	elongator complex protein 6-like [Temnothorax curvispinosus]	Elongator complex protein 6 [Apis mellifera]	OG0003473
Tlon_g09672	1123.37847389488	0.761131	0.154881971437602	4.91426557824047	0.000000891158820183151	0.0000897696432568164	uncharacterized protein LOC112454759 isoform X1 [Temnothorax curvispinosus]	Ras guanine nucleotide exchange factor P isoform X1 [Apis mellifera]	OG0006655
Tlon_g06422	2141.17851024605	0.757253	0.158883931299425	4.76607525908172	0.00000187849116954378	0.000159006450455341	eukaryotic translation initiation factor 3 subunit H [Temnothorax curvispinosus]	Eukaryotic translation initiation factor 3 subunit H [Apis mellifera]	OG0001570
Tlon_g17727	1532.50126519579	0.755654	0.160055709853189	4.72119377770316	0.00000234464426346293	0.000190686865771834	6-phosphogluconate dehydrogenase, decarboxylating [Temnothorax curvispinosus]	6-phosphogluconate dehydrogenase, decarboxylating [Apis mellifera]	OG0003266
Tlon_g14935	2095.59197266201	0.754109	0.167653648652786	4.4980183341527	0.00000685897837357177	0.00043543795518472	CD109 antigen-like isoform X2 [Temnothorax curvispinosus]	CD109 antigen isoform X1 [Apis mellifera]	OG0000998
Tlon_g10974	133.03245722724	0.748805	0.152420496141391	4.91275902290377	0.000000898036254345575	0.0000897696432568164	U3 small nucleolar ribonucleoprotein protein IMP3 [Temnothorax curvispinosus]	U3 small nucleolar ribonucleoprotein protein IMP3 [Apis mellifera]	OG0004786
Tlon_g01670	99.4437455499594	0.748347	0.199982915158626	3.74205415430624	0.000182522168416075	0.00491117596208287	thyroid transcription factor 1-associated protein 26 homolog [Temnothorax curvispinosus]	Thyroid transcription factor 1-associated protein 26 homolog [Apis mellifera]	OG0003916
Tlon_g17399	996.506940699601	0.735977	0.156075677409262	4.71551158233425	0.00000241104176778729	0.000190686865771834	ubiquitin carboxyl-terminal hydrolase 5 [Temnothorax curvispinosus]	Ubiquitin carboxyl-terminal hydrolase [Apis mellifera]	OG0002162
Tlon_g07159	954.37894734414	0.73577	0.147572755514624	4.98581272088644	0.000000617018902260433	0.0000716270799966897	proteasome subunit alpha type-6-like [Temnothorax curvispinosus]	Proteasome subunit alpha type [Apis mellifera]	OG0006850	opposite_expr
Tlon_g03589	11778.8592531234	0.731866	0.172124097074171	4.25196529971316	0.0000211902699596753	0.00107620083557701	60S ribosomal protein L17 [Temnothorax curvispinosus]	Large ribosomal subunit protein uL22 [Apis mellifera]	OG0009460
Tlon_g15542	4092.28282235756	0.725532	0.160175701906965	4.529603266086	0.00000590945459478916	0.000387259903526264	PREDICTED: 60S ribosomal protein L31 [Vollenhovia emeryi]	Large ribosomal subunit protein eL31 [Apis mellifera]	OG0006971
Tlon_g02409	8215.44761685212	0.723436	0.169025638132409	4.28003908230269	0.0000186860496782689	0.000973351536446237	PREDICTED: 40S ribosomal protein S17 [Linepithema humile]	Small ribosomal subunit protein eS17 [Apis mellifera]	OG0008762
Tlon_g15334	10977.5346287465	0.71664	0.165370070007425	4.33355515287722	0.0000146720501679135	0.000816610134688116	60S ribosomal protein L15 [Temnothorax curvispinosus]	Ribosomal protein L15 [Apis mellifera]	OG0008917
Tlon_g14956	10474.9867717986	0.71107	0.16108574791237	4.41423356506548	0.0000101368472350261	0.000596898700230598	60S ribosomal protein L13 [Temnothorax curvispinosus]	60S ribosomal protein L13 [Apis mellifera]	OG0008015
TlonOBP4	16398.414886403	0.709586	0.20672737919794	3.43247085876487	0.000598108154877865	0.0114627992135319	pheromone-binding protein Gp-9-like [Temnothorax curvispinosus]	#N/A	OG0002403
Tlon_g02742	188.648354404768	0.694633	0.132906685208776	5.22646838039541	0.000000172778349917849	0.0000309530136353147	sin3 histone deacetylase corepressor complex component SDS3 isoform X1 [Temnothorax curvispinosus]	Sin3 histone deacetylase corepressor complex component SDS3 [Apis mellifera]	OG0002788
Tlon_g06738	7974.74480438113	0.690469	0.159925982203653	4.3174290514626	0.0000157857125343452	0.00086672094631141	40S ribosomal protein S15 [Temnothorax curvispinosus]	40S ribosomal protein S15 [Apis mellifera]	OG0009788
Tlon_g11144	1485.82412967613	0.689682	0.155162498977678	4.44489842746107	0.00000879334023086853	0.000533243900865953	protein l(2)37Cc [Temnothorax curvispinosus]	NA	OG0001206
Tlon_g16054	6109.34828789242	0.687973	0.194863790829197	3.53053402579905	0.00041472166903822	0.00848718310301314	60S ribosomal protein L12 [Temnothorax curvispinosus]	Large ribosomal subunit protein uL11 [Apis mellifera]	OG0010177
Tlon_g18794	7049.52287538232	0.686728	0.155181765406936	4.4253151747521	0.00000963015780705477	0.000575401928971523	40S ribosomal protein S12 [Temnothorax curvispinosus]	40S ribosomal protein S12 [Apis mellifera]	OG0010113
Tlon_g01940	1016.19069229654	0.686161	0.172359230633622	3.98099513992741	0.0000686273526120216	0.00236299096324274	cytochrome P450 6a2-like [Temnothorax curvispinosus]	Cytochrome P450 9e2 [Apis mellifera]	OG0000171
Tlon_g00002	518.920811111407	0.677621	0.16121744115589	4.20315157502776	0.0000263224197066454	0.00127319037223929	PREDICTED: uncharacterized protein LOC108773774 [Cyphomyrmex costatus]	NA	OG0005289
Tlon_g00334	3141.96893427103	0.676144	0.165185199703417	4.0932478753324	0.0000425372563227435	0.00178174095298254	peroxisomal hydratase-dehydrogenase-epimerase-like [Temnothorax curvispinosus]	Uncharacterized protein LOC724838 [Apis mellifera]	OG0008054
Tlon_g01932	5079.74610730637	0.673842	0.165016005947136	4.08349259173152	0.00004436384424071	0.00182960903527521	40S ribosomal protein S7-like [Temnothorax curvispinosus]	40S ribosomal protein S7 [Apis mellifera]	OG0000653
Tlon_g16840	801.944963871456	0.672119	0.159816873500101	4.20555909259722	0.0000260437527099294	0.00127319037223929	PREDICTED: probable methylthioribulose-1-phosphate dehydratase [Wasmannia auropunctata]	Probable methylthioribulose-1-phosphate dehydratase [Apis mellifera]	OG0001325
Tlon_g06591	772.339274819594	0.671338	0.142560100420028	4.70915783359559	0.00000248742404280266	0.000190686865771834	importin subunit alpha-4 [Temnothorax curvispinosus]	Importin subunit alpha [Apis mellifera]	OG0006892
Tlon_g18879	9185.52117922701	0.668529	0.167746222227494	3.98536195830882	0.0000673773386192344	0.0023397788616235	PREDICTED: keratin, type II cytoskeletal 1b-like isoform X2 [Wasmannia auropunctata]	Heavy metal-associated isoprenylated plant protein 33 isoform X1 [Apis mellifera]	OG0004452
Tlon_g18691	291.602756985684	0.668112	0.13589128029976	4.91651685922393	0.000000880976141993179	0.0000897696432568164	carnitine O-acetyltransferase-like isoform X1 [Temnothorax curvispinosus]	Carnitine O-Acetyl-Transferase, isoform A [Drosophila melanogaster]	OG0008488
Tlon_g03426	12014.1092133462	0.666526	0.166779083863589	3.99646134664883	0.0000642963742865888	0.00227161885849053	PREDICTED: 60S ribosomal protein L27 [Vollenhovia emeryi]	60S ribosomal protein L27 [Apis mellifera]	OG0005827
Tlon_g00190	567.314226697737	0.661241	0.147622679308201	4.47926563219449	0.00000749002778889832	0.000468184352404521	uncharacterized protein LOC112455944 [Temnothorax curvispinosus]	Uncharacterized protein LOC726118 [Apis mellifera]	OG0005185
Tlon_g16189	1466.21392010664	0.66001	0.155735807707884	4.23801273981966	0.0000225506975897786	0.00111735956472281	uncharacterized protein LOC112464362 isoform X1 [Temnothorax curvispinosus]	Zinc finger protein GLI4 isoform X1 [Apis mellifera]	OG0009032
Tlon_g16411	3926.45172304068	0.656956	0.157215852886729	4.178686352174	0.0000293197701889126	0.00136112645498481	PREDICTED: 40S ribosomal protein S27 [Linepithema humile]	40S ribosomal protein S27 [Apis mellifera]	OG0009334
Tlon_g14658	10783.2456695066	0.656859	0.166362724289736	3.94835683967488	0.0000786894507474206	0.00266429365322308	60S ribosomal protein L18 [Temnothorax curvispinosus]	Large ribosomal subunit protein eL18 [Apis mellifera]	OG0008537
Tlon_g14403	859.769651358235	0.655747	0.141542530063595	4.63285907917009	0.00000360650043242496	0.000261664486731118	proteasome subunit beta type-3 [Temnothorax curvispinosus]	Proteasome subunit beta [Apis mellifera]	OG0009559
Tlon_g03721	7417.70737751326	0.655282	0.173677942242695	3.77297326035884	0.000161313582576481	0.00445861963270912	60S ribosomal protein L14 [Temnothorax curvispinosus]	Large ribosomal subunit protein eL14 [Apis mellifera]	OG0006968
Tlon_g04914	718.3064612169	0.655115	0.145019286604004	4.51743484875568	0.00000625932779228062	0.0004036769653974	RNA polymerase II-associated factor 1 homolog [Temnothorax curvispinosus]	RNA polymerase II-associated factor 1 homolog [Apis mellifera]	OG0003785
Tlon_g12510	317.388311082705	0.655114	0.152700948664468	4.29017434411547	0.0000178532906182534	0.000954446312920572	calcium homeostasis endoplasmic reticulum protein isoform X1 [Temnothorax curvispinosus]	Calcium homeostasis endoplasmic reticulum protein isoform X1 [Apis mellifera]	OG0005010
Tlon_g09610	2333.17275425697	0.650186	0.173647504132835	3.74428381105551	0.000180909069285407	0.00490022365671073	60S ribosomal protein L37a [Monomorium pharaonis]	Large ribosomal subunit protein eL43 [Apis mellifera]	OG0006604	same_expr
Tlon_g18526	552.101813291188	0.648763	0.152807002756703	4.24563845607901	0.0000217971859761898	0.00109335761260814	PREDICTED: AP-2 complex subunit mu [Linepithema humile]	AP-2 complex subunit mu [Apis mellifera]	OG0000703	opposite_expr
Tlon_g02296	2071.19870924657	0.643961	0.180731695326463	3.56307814828488	0.000366531504841556	0.00767637888748063	aquaporin-like, partial [Temnothorax curvispinosus]	Aquaporin isoform X1 [Apis mellifera]	OG0003448
Tlon_g15221	2720.39084798114	0.643843	0.160206815528985	4.01882208611439	0.0000584898141857356	0.00216471323317674	calreticulin [Temnothorax curvispinosus]	Calreticulin [Apis mellifera]	OG0003366
Tlon_g15824	6313.40325488465	0.63983	0.178419366177296	3.58610071268783	0.000335659369355151	0.00714023045910984	uncharacterized protein LOC112461660 [Temnothorax curvispinosus]	Uncharacterized protein LOC410167 [Apis mellifera]	OG0010467
TlonOBP13	3412.21012003897	0.639553	0.201254319980022	3.17783642633303	0.00148378435886213	0.0206459446919755	pheromone-binding protein Gp-9-like [Temnothorax curvispinosus]	#N/A	OG0001009
Tlon_g17688	1074.12326923955	0.638742	0.154139142858458	4.14393035875266	0.000034140346099414	0.00152431017804307	ATP-binding cassette sub-family G member 1-like [Temnothorax curvispinosus]	ATP-binding cassette sub-family G member 1 isoform X1 [Apis mellifera]	OG0007116
Tlon_g18241	1196.3904072884	0.638134	0.14821476961453	4.30546696055182	0.0000166633860482569	0.000902711166854238	60S ribosomal protein L39 [Harmonia axyridis]	Large ribosomal subunit protein eL39 [Apis mellifera]	OG0005980
Tlon_g15423	2859.54291528422	0.635614	0.158454580126984	4.01133503271662	0.0000603763582906829	0.00219026021192004	PREDICTED: hexokinase-2-like [Wasmannia auropunctata]	Phosphotransferase [Apis mellifera]	OG0009957
Tlon_g16873	272.066067658525	0.634849	0.134725255598117	4.7121759406555	0.00000245085632511904	0.000190686865771834	GRIP and coiled-coil domain-containing protein 1 isoform X1 [Temnothorax curvispinosus]	GRIP and coiled-coil domain-containing protein 1 [Apis mellifera]	OG0000710
Tlon_g02523	478.492098986702	0.633522	0.134454850826776	4.71178379563339	0.00000245557826000477	0.000190686865771834	PREDICTED: 28 kDa heat- and acid-stable phosphoprotein [Microplitis demolitor]	28 kDa heat- and acid-stable phosphoprotein [Apis mellifera]	OG0010346
Tlon_g17232	9943.02315630104	0.63319	0.18209656868557	3.47721887839422	0.000506644037331958	0.00999269283339681	PREDICTED: 40S ribosomal protein S24 isoform X1 [Atta colombica]	40S ribosomal protein S24 [Apis mellifera]	OG0008863
Tlon_g01934	1543.98505335885	0.628084	0.164697101596624	3.81357262012155	0.000136972252773425	0.00400372851092392	cytochrome P450 9e2-like [Nylanderia fulva]	Cytochrome P450 9e2 [Apis mellifera]	OG0000398
Tlon_g18134	744.165270389143	0.627552	0.129798717388975	4.8348063668482	0.00000133275300329002	0.00012306762391744	UPF0454 protein C12orf49 homolog [Temnothorax curvispinosus]	SREBP regulating gene protein [Apis mellifera]	OG0007940
Tlon_g18265	6324.15103209961	0.626246	0.183367058526322	3.41525713720147	0.000637218257059356	0.0118219989882747	neprilysin-like [Temnothorax curvispinosus]	Neprilysin-4 isoform X1 [Apis mellifera]	OG0000351
Tlon_g09575	306.997729046308	0.625325	0.16126962891622	3.87751098397924	0.000105530564617607	0.0033232033740693	kinesin-like protein KIF3B [Pogonomyrmex barbatus]	Kinesin-like protein [Apis mellifera]	OG0006582
Tlon_g15414	4847.70611288917	0.621804	0.18196670265659	3.41713006082983	0.000632850381361726	0.0118219989882747	PREDICTED: uncharacterized protein LOC105455004 [Wasmannia auropunctata]	Midasin [Drosophila melanogaster]	OG0010572
Tlon_g08876	9442.84309793284	0.617409	0.148648422008504	4.15348638274178	0.0000327447707367881	0.00149485397195022	60S acidic ribosomal protein P2-like [Temnothorax curvispinosus]	Large ribosomal subunit protein P2 [Apis mellifera]	OG0010153
Tlon_g01201	3790.71030933555	0.612281	0.151442932002163	4.04298456361586	0.0000527750963586332	0.00206178092793391	lipid storage droplets surface-binding protein 2-like isoform X2 [Temnothorax curvispinosus]	Uncharacterized protein LOC409465 [Apis mellifera]	OG0002084
Tlon_g04757	6788.88009585248	0.608557	0.166721280307183	3.65014561000685	0.000262091690721697	0.00608502022515573	PREDICTED: 40S ribosomal protein S9 [Linepithema humile]	Small ribosomal subunit protein uS4 [Apis mellifera]	OG0004550
Tlon_g09688	8196.16464374469	0.604751	0.204971686332045	2.9504133814486	0.00317349014153723	0.0334613998106875	PREDICTED: uncharacterized protein LOC105569216 [Vollenhovia emeryi]	Uncharacterized protein, isoform F [Drosophila melanogaster]	NA
Tlon_g18337	3225.37743155661	0.5986	0.154183988393266	3.88237225914057	0.000103442359182275	0.00328348676060611	PREDICTED: adipocyte plasma membrane-associated protein-like [Trachymyrmex zeteki]	Adipocyte plasma membrane-associated protein [Apis mellifera]	OG0010027
Tlon_g10519	217.860759633145	0.598273	0.162881342976764	3.67306029487583	0.000239662904511553	0.00569444667269263	TATA-box-binding protein-like [Temnothorax curvispinosus]	TATA-box-binding protein [Apis mellifera]	OG0004035	same_expr
Tlon_g10963	150.336090540344	0.594642	0.153142991240517	3.88292114397395	0.000103209046382231	0.00328348676060611	calcium-independent phospholipase A2-gamma-like isoform X1 [Temnothorax curvispinosus]	Calcium-independent phospholipase A2-gamma isoform X1 [Apis mellifera]	OG0004794	same_expr
Tlon_g02461	21033.6125749609	0.59461	0.174486219843478	3.40777566536611	0.000654947159266212	0.011959693653551	glycine-rich cell wall structural protein-like isoform X1 [Temnothorax curvispinosus]	NA	OG0002703
Tlon_g02383	749.968235981472	0.591147	0.186357896820207	3.17210579772703	0.00151337862998215	0.0209858613434043	uncharacterized protein LOC112452450 [Temnothorax curvispinosus]	Uncharacterized protein LOC408421 [Apis mellifera]	OG0000148
Tlon_g17187	2383.6393545971	0.589615	0.160007263457173	3.68492536043331	0.000228769671683794	0.00556581542545661	LOW QUALITY PROTEIN: superoxide dismutase [Cu-Zn]-like [Temnothorax curvispinosus]	Superoxide dismutase [Cu-Zn] [Apis mellifera]	OG0002917
Tlon_g07362	222.048786603269	0.587526	0.159168008556366	3.69123287704655	0.000223169691501951	0.00556581542545661	uncharacterized protein LOC112453026 [Temnothorax curvispinosus]	GEO11122p1 [Drosophila melanogaster]	OG0010549
Tlon_g14514	1535.79491509223	0.582103	0.18859651135499	3.08649712464129	0.00202529905392605	0.0251644955844084	lysozyme 2-like [Temnothorax curvispinosus]	lysozyme [Apis mellifera]	OG0001441
Tlon_g15095	11075.0453851181	0.581836	0.157812973011831	3.68687261471731	0.00022702692824184	0.00556581542545661	60S ribosomal protein L10 [Temnothorax curvispinosus]	Large ribosomal subunit protein uL16 [Apis mellifera]	OG0007914
Tlon_g01078	1114.53606441139	0.581003	0.148090321997048	3.92329944886221	0.0000873444769734582	0.00293289760283604	L-xylulose reductase-like [Temnothorax curvispinosus]	L-xylulose reductase [Apis mellifera]	OG0003186			1
Tlon_g09288	10481.2862234799	0.580345	0.155699020259049	3.72734901016944	0.000193504414802618	0.00510524959313659	40S ribosomal protein S8 [Temnothorax curvispinosus]	NA	OG0007540
Tlon_g01212	11109.9031494782	0.579284	0.200462713029991	2.88973370247978	0.00385568293096506	0.0385853195776134	uncharacterized protein LOC113562276 [Ooceraea biroi]	Uncharacterized protein, isoform E [Drosophila melanogaster]	OG0009085
Tlon_g14479	214.029080730161	0.578594	0.153308932351552	3.77403917748909	0.000160625519287364	0.00445861963270912	28S ribosomal protein S7, mitochondrial [Temnothorax curvispinosus]	Small ribosomal subunit protein uS7m [Apis mellifera]	OG0001357
Tlon_g09183	5554.1996075762	0.578375	0.168954253036864	3.42326632655863	0.000618734235517474	0.0117472766304089	PREDICTED: 40S ribosomal protein S26 [Linepithema humile]	40S ribosomal protein S26 [Apis mellifera]	OG0007929		1	1
Tlon_g06162	3733.46076642754	0.577441	0.162874132453305	3.5453214886131	0.000392134496391291	0.00817047414788623	40S ribosomal protein S16 [Nylanderia fulva]	40S ribosomal protein S16 [Apis mellifera]	OG0009317
Tlon_g17155	4798.37472933404	0.575834	0.178388851837846	3.22797219922113	0.00124671089752608	0.0182865934175035	60S ribosomal protein L35a [Temnothorax curvispinosus]	Large ribosomal subunit protein eL33 [Apis mellifera]	OG0009912
Tlon_g11695	6845.87800780878	0.575754	0.173051441055006	3.32706669675553	0.000877653643020854	0.0144968601959277	kunitz-type serine protease inhibitor 2-like [Temnothorax curvispinosus]	LP04037p [Drosophila melanogaster]	OG0002076
Tlon_g12031	3674.99313732687	0.574001	0.151139870791482	3.7978146117395	0.000145977434693793	0.00423647369400629	60S ribosomal protein L9 [Temnothorax curvispinosus]	Large ribosomal subunit protein uL6 [Apis mellifera]	OG0001507	same_expr
Tlon_g06770	4257.68509661676	0.572613	0.164606370050098	3.47867826310647	0.000503893168783656	0.00998691680374631	60S ribosomal protein L35 [Temnothorax curvispinosus]	60S ribosomal protein L35 [Apis mellifera]	OG0009813
Tlon_g12945	2926.46432716313	0.572589	0.183913413604677	3.11336272290438	0.00184968536232879	0.0238252046236941	PREDICTED: ATP-citrate synthase [Vollenhovia emeryi]	ATP-citrate synthase [Apis mellifera]	OG0003472
Tlon_g06107	19148.3321283234	0.571856	0.186978894435182	3.05839924856088	0.00222522891177826	0.0264502853128211	uncharacterized protein LOC112451936 [Temnothorax curvispinosus]	Probable chitinase 10 [Apis mellifera]	OG0001844
Tlon_g11115	396.452763643743	0.571811	0.14267504232311	4.00778409766235	0.0000612911113398364	0.00220376801215712	cytosolic non-specific dipeptidase [Temnothorax curvispinosus]	Cytosolic non-specific dipeptidase [Apis mellifera]	OG0002217
Tlon_g14323	2480.64014312815	0.570966	0.170389254695273	3.35095012532265	0.000805348056768442	0.0136338714777091	chymotrypsin inhibitor-like [Temnothorax curvispinosus]	Chymotrypsin inhibitor [Apis mellifera]	OG0007695
Tlon_g18011	1384.92605735922	0.570497	0.18713906288611	3.04851820014121	0.00229972982015467	0.0269273840325315	pancreatic lipase-related protein 2-like isoform X1 [Temnothorax curvispinosus]	phospholipase A1 [Apis mellifera]	OG0007483
Tlon_g07181	9248.13350358691	0.570492	0.168331941524414	3.38908690611437	0.000701257814716546	0.0124294958494116	60S ribosomal protein L5 [Temnothorax curvispinosus]	Large ribosomal subunit protein uL18 [Apis mellifera]	OG0006833
Tlon_g18213	2117.45305195661	0.569229	0.169440400152935	3.35946151891937	0.000780945265485215	0.0133181390575506	PREDICTED: peptidoglycan-recognition protein SA-like [Vollenhovia emeryi]	Peptidoglycan-recognition protein [Apis mellifera]	OG0002115
Tlon_g16223	7706.88946381093	0.565859	0.153990469228343	3.67463942643218	0.000238185548703703	0.00569444667269263	PREDICTED: 60S ribosomal protein L27a [Atta cephalotes]	Large ribosomal subunit protein uL15 [Apis mellifera]	OG0006732
Tlon_g16042	127.801515942318	0.563279	0.145760648788706	3.86440927869954	0.000111358368109507	0.00340187255360096	zinc finger protein 2-like isoform X5 [Temnothorax curvispinosus]	Zinc finger protein 816 [Apis mellifera]	OG0010187
Tlon_g10569	785.351024511078	0.56317	0.18892315437531	2.98094795582533	0.00287357623971723	0.0310068705677722	uncharacterized protein LOC112451789 [Temnothorax curvispinosus]	IP11764p [Drosophila melanogaster]	OG0003996	same_expr		2
Tlon_g16503	5224.24490824215	0.563108	0.171457927934491	3.28423446540589	0.00102259809880162	0.0160417609089999	40S ribosomal protein S3-A-like [Temnothorax curvispinosus]	40S ribosomal protein S3 [Apis mellifera]	OG0000797
Tlon_g11813	185.30624662571	0.560796	0.150358443979065	3.72972490967888	0.000191688936180181	0.00510524959313659	ankyrin repeat and SAM domain-containing protein 1A-like isoform X2 [Temnothorax curvispinosus]	Ankyrin repeat and SAM domain-containing protein 1A isoform X1 [Apis mellifera]	OG0001787		1
Tlon_g14959	315.519926758013	0.560258	0.127913684073244	4.37997110835279	0.0000118695045128723	0.000688939954797146	succinate dehydrogenase cytochrome b560 subunit, mitochondrial-like [Temnothorax curvispinosus]	Succinate dehydrogenase cytochrome b560 subunit, mitochondrial [Apis mellifera]	OG0008018
Tlon_g17244	355.830185511922	0.56005	0.15439979381614	3.62727062946016	0.000286433030846222	0.00639438134246265	PREDICTED: actin, muscle [Linepithema humile]	Actin, muscle [Apis mellifera]	OG0000097
Tlon_g14852	3591.25914097462	0.559589	0.200702281490931	2.78815578086501	0.00530090469552707	0.0478701302739832	uncharacterized protein LOC112466921 [Temnothorax curvispinosus]	Uncharacterized protein LOC100576760 isoform X1 [Apis mellifera]	OG0001551
Tlon_g07694	1107.08751118075	0.556571	0.153876118011271	3.61700668212396	0.000298029612869472	0.0065889970409686	mediator of RNA polymerase II transcription subunit 1 [Temnothorax curvispinosus]	Mediator of RNA polymerase II transcription subunit 1 [Apis mellifera]	OG0009681
Tlon_g00036	358.41978065095	0.554969	0.150047947527496	3.69861294202845	0.000216780885291299	0.00547068780707172	protein msta-like [Temnothorax curvispinosus]	SET domain-containing protein SmydA-8 [Apis mellifera]	OG0002315
TlonOBP14	1256.831076486	0.554617	0.17528189693097	3.16414464368724	0.0015553947373521	0.0212612860306762	general odorant-binding protein 56a-like [Temnothorax curvispinosus]	#N/A	OG0002400
Tlon_g14394	6002.02083921609	0.552402	0.15829002328345	3.48981046552875	0.000483363233483349	0.00967440796868397	60S ribosomal protein L22-like [Temnothorax curvispinosus]	Large ribosomal subunit protein eL22 [Apis mellifera]	OG0009551
Tlon_g14681	1443.73071407238	0.54977	0.137271828706899	4.00497588517717	0.000062023808150074	0.00221055028520834	glutathione S-transferase theta-3-like isoform X1 [Temnothorax curvispinosus]	Glutathione S-transferase theta-3 [Apis mellifera]	OG0001945
Tlon_g01677	775.351961683663	0.549684	0.161621567317824	3.40105388974633	0.000671265933245683	0.0120712183833436	uncharacterized protein LOC112460557 [Temnothorax curvispinosus]	GH11867p [Drosophila melanogaster]	OG0003920
Tlon_g10016	3332.42968847859	0.549025	0.14884146508739	3.68865754989476	0.000225440409655614	0.00556581542545661	ATP synthase lipid-binding protein, mitochondrial [Temnothorax curvispinosus]	ATPase protein 9 [Apis mellifera]	OG0005891
Tlon_g18349	6023.35608278858	0.546296	0.162656360549043	3.35858721845141	0.000783419944561798	0.0133181390575506	PREDICTED: sarcosine dehydrogenase, mitochondrial [Vollenhovia emeryi]	Sarcosine dehydrogenase [Drosophila melanogaster]	OG0010039
Tlon_g09718	1292.86234645845	0.546104	0.142151976927672	3.84169222524273	0.000122188989913095	0.00367743604456967	transcription factor kayak isoform X1 [Temnothorax curvispinosus]	Transcription factor kayak isoform X1 [Apis mellifera]	OG0006317
Tlon_g09351	2812.0389799935	0.540343	0.166287669862431	3.24944500250872	0.00115630435027415	0.0174002391672736	malate dehydrogenase, mitochondrial [Temnothorax curvispinosus]	Malate dehydrogenase [Apis mellifera]	OG0001045
Tlon_g00464	1063.8379685273	0.539285	0.14287082322347	3.77463014144507	0.000160245235384862	0.00445861963270912	proteasome subunit beta type-7 [Temnothorax curvispinosus]	Proteasome subunit beta [Apis mellifera]	OG0002294			1
Tlon_g17815	122.428209557195	0.539079	0.1622189070864	3.32315619700393	0.000890050617464522	0.0144968601959277	serine protease snake-like isoform X1 [Temnothorax curvispinosus]	Serine protease snake [Apis mellifera]	OG0002273	opposite_expr
Tlon_g00241	1380.24377704795	0.536146	0.123328877469937	4.34728612642548	0.0000137832363354297	0.000777795683761819	cuticle protein CP14.6-like [Formica exsecta]	Cuticular protein 14 precursor [Apis mellifera]	OG0002041	opposite_expr
Tlon_g10783	418.898702388967	0.534124	0.127454243975611	4.1907099462933	0.0000278082967239148	0.0013172269250734	chromobox protein homolog 1-like isoform X2 [Temnothorax curvispinosus]	Chromobox protein homolog 1 [Apis mellifera]	OG0001871
Tlon_g15238	4616.02645244026	0.533902	0.164792784005153	3.23983698210503	0.00119598053780026	0.0178451390638057	60S ribosomal protein L32 [Temnothorax curvispinosus]	NA	OG0003378
Tlon_g16935	1332.80396031412	0.532415	0.13693692793285	3.88802984040732	0.000101061204362529	0.00328348676060611	TAR DNA-binding protein 43 isoform X1 [Temnothorax curvispinosus]	TAR DNA-binding protein 43 isoform X1 [Apis mellifera]	OG0001095
Tlon_g04919	1420.92509251718	0.532047	0.151698042004034	3.50727370472684	0.000452723230687302	0.00915131585215179	venom acid phosphatase Acph-1-like [Temnothorax curvispinosus]	Venom acid phosphatase Acph-1 [Apis mellifera]	OG0003790
Tlon_g06946	4366.32122338071	0.531143	0.173095505945894	3.06849658860738	0.00215138784788816	0.0260151453153857	40S ribosomal protein S20 [Solenopsis invicta]	Small ribosomal subunit protein uS10 [Apis mellifera]	OG0003610
Tlon_g10962	1351.7230169999	0.530806	0.176187889240651	3.01272579258141	0.00258912747112868	0.0291636868289495	60S ribosomal protein L29-1 [Nylanderia fulva]	60S ribosomal protein L29 [Apis mellifera]	OG0004795
Tlon_g00829	1764.30379680072	0.530755	0.143960222084341	3.68682028208524	0.000227073601234296	0.00556581542545661	cold shock domain-containing protein E1 [Temnothorax curvispinosus]	Cold shock domain-containing protein E1 [Apis mellifera]	OG0005092		4	19	3
Tlon_g08271	319.539093486511	0.52976	0.140814047705992	3.76212536899746	0.000168475554971883	0.00462510932331594	bifunctional arginine demethylase and lysyl-hydroxylase PSR [Temnothorax curvispinosus]	Bifunctional arginine demethylase and lysyl-hydroxylase PSR [Apis mellifera]	OG0002067
Tlon_g17280	1125.11128372818	0.52472	0.129155000863785	4.06271748925791	0.0000485047196162628	0.00193210466471447	cytochrome c oxidase subunit NDUFA4 [Temnothorax curvispinosus]	GEO09626p1 [Drosophila melanogaster]	OG0008826
Tlon_g16244	408.286590787933	0.523361	0.138034382346214	3.79152652683823	0.00014972415245992	0.00431276443841818	PREDICTED: superkiller viralicidic activity 2-like 2 [Wasmannia auropunctata]	Exosome RNA helicase MTR4 [Apis mellifera]	OG0006714	same_expr
Tlon_g00525	133.599895644118	0.522648	0.143152814771714	3.65098060580928	0.000261240968654379	0.00608502022515573	transmembrane protein 222-like [Temnothorax curvispinosus]	Transmembrane protein 222 [Apis mellifera]	OG0009586
Tlon_g14821	796.14535285913	0.521428	0.128177651369298	4.06800695347601	0.0000474169667359348	0.00190747659255547	T-complex protein 1 subunit gamma [Temnothorax curvispinosus]	T-complex protein 1 subunit gamma [Apis mellifera]	OG0001828
Tlon_g16607	104.058754098835	0.521009	0.155061273266781	3.36002323273629	0.000779359183421783	0.0133181390575506	THUMP domain-containing protein 3-like [Temnothorax curvispinosus]	THUMP domain-containing protein 3 [Apis mellifera]	OG0009233
Tlon_g03093	1479.00741322327	0.517565	0.13089519006433	3.95404506636643	0.00007684092637171	0.0026235687718341	protein krasavietz [Temnothorax curvispinosus]	Protein krasavietz [Apis mellifera]	OG0004343
Tlon_g06921	6578.91829289834	0.516697	0.163552732276319	3.15920598653673	0.00158199633117338	0.021384753120153	putative phospholipase B-like lamina ancestor [Temnothorax curvispinosus]	Phospholipase B-like [Apis mellifera]	OG0003588
Tlon_g13031	612.552904017293	0.515084	0.125672110030469	4.09863587295634	0.0000415592245194489	0.0017638818655207	venom serine carboxypeptidase [Temnothorax curvispinosus]	NA	OG0000990
Tlon_g12694	1504.68980707438	0.514539	0.142272289713675	3.61657843166785	0.000298522893390857	0.0065889970409686	protein D2-like isoform X1 [Temnothorax curvispinosus]	Protein D2 isoform X1 [Apis mellifera]	OG0004428
Tlon_g18078	3412.85474308142	0.512875	0.167869230555845	3.05520427028798	0.00224907283192925	0.0265065045676378	PREDICTED: 40S ribosomal protein S28 [Linepithema humile]	Small ribosomal subunit protein eS28 [Apis mellifera]	OG0008315
Tlon_g06418	808.937538303481	0.511938	0.123886091299581	4.13232452260013	0.0000359112908260483	0.00158595189811124	T-complex protein 1 subunit zeta [Temnothorax curvispinosus]	T-complex protein 1 subunit zeta [Apis mellifera]	OG0001829
Tlon_g10904	3068.82308616468	0.511774	0.169919745589803	3.01185621278423	0.00259655557377734	0.0291636868289495	glycerol-3-phosphate acyltransferase 1, mitochondrial-like isoform X2 [Temnothorax curvispinosus]	Glycerol-3-phosphate acyltransferase 1, mitochondrial isoform X1 [Apis mellifera]	OG0008094
Tlon_g05116	2832.11818545586	0.50964	0.162483001192251	3.13657285602149	0.00170934961075231	0.0227707785852021	protein disulfide-isomerase isoform X1 [Temnothorax curvispinosus]	Protein disulfide-isomerase [Apis mellifera]	OG0006310
Tlon_g17866	1378.19974394505	0.509601	0.159810148151047	3.18879071257376	0.00142869273056248	0.0201709250403293	facilitated trehalose transporter Tret1-like [Temnothorax curvispinosus]	Facilitated trehalose transporter Tret1 [Apis mellifera]	OG0008058
Tlon_g03386	803.373795379651	0.509521	0.126367287147407	4.03206270127383	0.0000552894303069728	0.002101320606584	eukaryotic translation initiation factor 4E-binding protein 2-like [Temnothorax curvispinosus]	Eukaryotic translation initiation factor 4E-binding protein 1 [Apis mellifera]	OG0010394
Tlon_g14122	258.536178616387	0.507092	0.147989929287311	3.42653143480761	0.000611342996090247	0.0116614394042942	apoptosis-inducing factor 3-like isoform X2 [Temnothorax curvispinosus]	Apoptosis-inducing factor 3 isoform X1 [Apis mellifera]	OG0000630
Tlon_g03930	3795.40430519004	0.501821	0.141969101375406	3.53471802710202	0.000408210513019121	0.00841908281419638	glycerol-3-phosphate dehydrogenase [NAD(+)], cytoplasmic-like isoform X2 [Temnothorax curvispinosus]	Glycerol-3-phosphate dehydrogenase [NAD(+)] [Apis mellifera]	OG0005577
Tlon_g05288	1144.57706433347	0.501402	0.140276792836474	3.57437492360924	0.000351065581645526	0.00742905967825923	coiled-coil-helix-coiled-coil-helix domain-containing protein 2 [Temnothorax curvispinosus]	Coiled-coil-helix-coiled-coil-helix domain-containing protein 10, mitochondrial [Apis mellifera]	OG0005432
Tlon_g11430	240.885988145793	0.500908	0.12465502899958	4.0183521667008	0.0000586065605831754	0.00216471323317674	transcription initiation factor TFIID subunit 9 [Temnothorax curvispinosus]	Transcription initiation factor TFIID subunit 9 [Apis mellifera]	OG0009096
Tlon_g16416	144.619507833728	0.498737	0.122189631092692	4.08166118584027	0.0000447149502810031	0.00182960903527521	peptidyl-tRNA hydrolase 2, mitochondrial-like [Temnothorax curvispinosus]	peptidyl-tRNA hydrolase [Apis mellifera]	OG0009339
Tlon_g17012	354.122647761285	0.496071	0.178055630752879	2.78604335587583	0.005335573481909	0.0479611395066289	endoribonuclease LACTB2, partial [Temnothorax curvispinosus]	Endoribonuclease LACTB2 isoform X1 [Apis mellifera]	OG0005627
Tlon_g14553	816.511903535794	0.496046	0.119582736487643	4.14813845884077	0.0000335189667578198	0.00151319513263357	proteasome subunit beta type-1 [Temnothorax curvispinosus]	Proteasome subunit beta type-1 [Apis mellifera]	OG0008672
Tlon_g08391	476.358531604403	0.495507	0.135918735984565	3.64561068470589	0.000266757566707294	0.00608896625579626	mitochondrial E3 ubiquitin protein ligase 1 isoform X1 [Temnothorax curvispinosus]	RING-type E3 ubiquitin transferase [Apis mellifera]	OG0008507
Tlon_g16667	1677.49283837938	0.49516	0.135786339852955	3.64660918507828	0.000265723597645012	0.00608896625579626	glutenin, low molecular weight subunit-like isoform X1 [Temnothorax curvispinosus]	Transcription initiation factor TFIID subunit 12 isoform X1 [Apis mellifera]	OG0005471
Tlon_g11206	179.848981681386	0.494161	0.108015166452639	4.57491853200651	0.00000476405331421701	0.000322605810261062	NIF3-like protein 1 isoform X2 [Temnothorax curvispinosus]	NA	OG0004163
Tlon_g08411	621.205922702496	0.494134	0.145841061111576	3.38816700225667	0.000703614089432603	0.0124294958494116	ribosome maturation protein SBDS [Temnothorax curvispinosus]	Ribosome maturation protein SBDS [Apis mellifera]	OG0006818
Tlon_g18617	1402.9423090035	0.493923	0.139924688528916	3.52991688229311	0.000415690238124444	0.00848718310301314	protein NDRG3 isoform X2 [Temnothorax curvispinosus]	Protein NDRG3 isoform X7 [Apis mellifera]	OG0004646
Tlon_g14491	2453.00920743138	0.493032	0.158426866944745	3.1120479857843	0.00185794296223961	0.0238252046236941	serine hydroxymethyltransferase, cytosolic isoform X2 [Temnothorax curvispinosus]	Serine hydroxymethyltransferase [Apis mellifera]	OG0001360
Tlon_g15945	2701.62359325388	0.4922	0.134965998427559	3.64684787617011	0.000265476984799304	0.00608896625579626	aldehyde dehydrogenase, dimeric NADP-preferring isoform X2 [Temnothorax curvispinosus]	Aldehyde dehydrogenase [Apis mellifera]	OG0007358
Tlon_g15930	1006.0521096294	0.492167	0.159573065720056	3.08427446087079	0.00204049257828669	0.0251991530260754	proton-coupled amino acid transporter-like protein pathetic isoform X1 [Temnothorax curvispinosus]	Proton-coupled amino acid transporter-like protein pathetic [Apis mellifera]	OG0007370
Tlon_g00705	162.964527392758	0.49171	0.147527433572681	3.33300787024228	0.00085912512091102	0.0143413842075684	28S ribosomal protein S23, mitochondrial isoform X1 [Temnothorax curvispinosus]	Mitochondrial ribosomal protein S23 [Drosophila melanogaster]	OG0006181
Tlon_g11409	500.833712878514	0.491689	0.129887115877009	3.78550737213184	0.000153395286365968	0.00435835698255195	partitioning defective 3 homolog [Temnothorax curvispinosus]	Partitioning defective 3 homolog [Apis mellifera]	OG0007814
Tlon_g17734	101.911698936155	0.489979	0.1515710430272	3.23266665097226	0.00122640579665825	0.0180539375066031	gamma-secretase subunit pen-2 [Temnothorax curvispinosus]	Gamma-secretase subunit PEN-2 [Apis mellifera]	OG0003259	opposite_expr
Tlon_g15899	5777.47823825374	0.484992	0.166110916788556	2.91968514038441	0.00350385197637269	0.0358593213602071	60S ribosomal protein L10a [Temnothorax curvispinosus]	Large ribosomal subunit protein uL1 [Apis mellifera]	OG0007397
Tlon_g02725	296.153215105461	0.484381	0.141636991421384	3.41987772885468	0.000626492880147373	0.0117844470927721	Golgi reassembly-stacking protein 2 [Temnothorax curvispinosus]	Golgi reassembly-stacking protein 2 [Apis mellifera]	OG0002801
Tlon_g11849	106.994630646152	0.48434	0.12473648645387	3.8829071160425	0.000103215003002798	0.00328348676060611	transmembrane protein 234 homolog isoform X1 [Temnothorax curvispinosus]	Transmembrane protein 234 homolog [Apis mellifera]	OG0009985
Tlon_g15011	156.392757504291	0.484219	0.130720672161561	3.704230108371	0.000212033721718413	0.00545180587588956	ribonucleases P/MRP protein subunit POP1 [Temnothorax curvispinosus]	Ribonucleases P/MRP protein subunit POP1 [Apis mellifera]	OG0005893
Tlon_g07178	885.674840913135	0.483523	0.125232277815655	3.86100664944414	0.000112920829945047	0.00342386068706513	NADH-ubiquinone oxidoreductase 75 kDa subunit, mitochondrial [Temnothorax curvispinosus]	NADH-ubiquinone oxidoreductase 75 kDa subunit, mitochondrial [Apis mellifera]	OG0006835
Tlon_g12625	3970.03951822901	0.483115	0.151367803607428	3.19166365528863	0.0014145594946482	0.0201661586903706	cytochrome P450 6k1-like isoform X1 [Temnothorax curvispinosus]	Cytochrome P450 6AQ1 [Apis mellifera]	OG0000081
Tlon_g14555	1205.15683112488	0.481618	0.130073575600748	3.70266200485234	0.00021334903624574	0.00545180587588956	heterogeneous nuclear ribonucleoprotein 27C isoform X3 [Temnothorax curvispinosus]	Heterogeneous nuclear ribonucleoprotein 27C isoform X1 [Apis mellifera]	OG0001589
Tlon_g02498	249.698391721264	0.478929	0.116532294246901	4.1098395911446	0.0000395934057827323	0.00171136178399193	pinin [Temnothorax curvispinosus]	Pinin [Apis mellifera]	OG0009885
Tlon_g18273	2730.17174764451	0.478684	0.153822658546249	3.11191906747357	0.00185875449288568	0.0238252046236941	C-1-tetrahydrofolate synthase, cytoplasmic [Temnothorax curvispinosus]	C-1-tetrahydrofolate synthase, cytoplasmic [Apis mellifera]	OG0001461
Tlon_g17416	739.170616555996	0.477426	0.126970108834605	3.76014786103706	0.000169812957332989	0.0046305372190868	N-acylneuraminate-9-phosphatase-like [Temnothorax curvispinosus]	N-acylneuraminate-9-phosphatase [Apis mellifera]	OG0009525
Tlon_g15528	2524.25237183414	0.476455	0.14083905004801	3.38297809425422	0.000717043514425551	0.0125036386227941	RNA-binding protein lark isoform X7 [Temnothorax curvispinosus]	RNA-binding protein lark isoform X1 [Apis mellifera]	OG0007069
Tlon_g00687	781.594610552714	0.475843	0.132682445571005	3.58632806755824	0.000335367002540494	0.00714023045910984	transmembrane emp24 domain-containing protein bai isoform X1 [Temnothorax curvispinosus]	Transmembrane emp24 domain-containing protein bai [Apis mellifera]	OG0006194			1
Tlon_g17793	5339.72670042393	0.474639	0.153867539365856	3.08472446296588	0.00203740806927147	0.0251991530260754	peroxisomal multifunctional enzyme type 2-like isoform X1 [Temnothorax curvispinosus]	Peroxisomal multifunctional enzyme type 2 [Apis mellifera]	OG0003209
Tlon_g18071	735.486623237062	0.470262	0.124412285668417	3.77986791100903	0.000156911578912631	0.00442730378556958	LOW QUALITY PROTEIN: uncharacterized protein LOC112465206 [Temnothorax curvispinosus]	Serine/arginine repetitive matrix protein 1 isoform X1 [Apis mellifera]	OG0008321
Tlon_g18643	398.859861039276	0.468472	0.143922401513846	3.25503187911196	0.0011337963834502	0.0171888608431274	venom dipeptidyl peptidase 4-like, partial [Temnothorax curvispinosus]	Venom dipeptidyl peptidase 4-like isoform X1 [Apis mellifera]	OG0001670			1
Tlon_g17222	100.835728110568	0.467589	0.145651584209867	3.21032505771805	0.00132584946094216	0.0191705564405979	protein timeless homolog [Temnothorax curvispinosus]	Protein timeless homolog isoform X1 [Apis mellifera]	OG0000523			1
Tlon_g09677	207.099616996998	0.466252	0.139918289067696	3.33231742752722	0.00086125959799328	0.0143413842075684	MORN repeat-containing protein 3-like [Temnothorax curvispinosus]	MORN repeat-containing protein 3 [Apis mellifera]	OG0006658
Tlon_g17536	337.802482578305	0.466111	0.143901210823297	3.23910701173141	0.00119904577022372	0.0178451390638057	respirasome Complex Assembly Factor 1 [Solenopsis invicta]	Uncharacterized protein RAB5IF homolog [Apis mellifera]	OG0003691
Tlon_g06276	357.917349475153	0.465312	0.12875658571163	3.6138895740419	0.000301637570667034	0.0065889970409686	la-related protein 7-like [Temnothorax curvispinosus]	La-related protein 7 [Apis mellifera]	OG0007269
Tlon_g18062	958.046203091915	0.46458	0.12647514254506	3.67328911283542	0.00023944830265054	0.00569444667269263	PXMP2/4 family protein 3 [Temnothorax curvispinosus]	Peroxisomal membrane protein 2 [Apis mellifera]	OG0009975
Tlon_g02522	2365.17648100092	0.463847	0.140494941360204	3.30152090255372	0.000961621694830942	0.0153218390043063	ATP synthase subunit beta, mitochondrial [Solenopsis invicta]	ATP synthase subunit beta [Apis mellifera]	OG0010347
Tlon_g17247	404.530044774961	0.463628	0.138409503575065	3.34968215670578	0.000809043393176958	0.0136395987820663	LOW QUALITY PROTEIN: DNA-directed RNA polymerase III subunit RPC1 [Temnothorax curvispinosus]	DNA-directed RNA polymerase subunit [Apis mellifera]	OG0002232
Tlon_g13427	2155.10415025166	0.462285	0.148038608566041	3.12273200673887	0.00179180820393857	0.0235034986775239	serine/threonine-protein kinase S6KL isoform X1 [Temnothorax curvispinosus]	Serine/threonine-protein kinase S6KL isoform X1 [Apis mellifera]	OG0002950
Tlon_g18695	12952.2745371168	0.462252	0.152485160175043	3.03145305590784	0.00243379762139775	0.0279503119254827	40S ribosomal protein S10 isoform X3 [Formica exsecta]	40S ribosomal protein S10 [Apis mellifera]	OG0008491
Tlon_g02462	143.351117121241	0.461805	0.119448629122982	3.86614060831589	0.000110571205040995	0.00340187255360096	PREDICTED: glycine-rich cell wall structural protein isoform X6 [Trachymyrmex septentrionalis]	U6 snRNA-associated Sm-like protein LSm6 [Apis mellifera]	OG0002702
Tlon_g11571	3965.55950710098	0.461697	0.166794503228648	2.7680605378452	0.00563909798820033	0.0496999026595617	nidogen-2 isoform X1 [Temnothorax curvispinosus]	LOW QUALITY PROTEIN: nidogen-2 [Apis mellifera]	OG0008362
Tlon_g04030	272.860622210004	0.46095	0.131780217915972	3.4978657181269	0.000468997204879632	0.00943334476943537	DNA damage-binding protein 1 [Temnothorax curvispinosus]	DNA damage-binding protein 1 [Apis mellifera]	OG0007019
Tlon_g13544	307.506031527094	0.460749	0.159829952915906	2.88274614293532	0.0039422500238521	0.0391622539044281	uncharacterized F-box/LRR-repeat protein C02F5.7 isoform X1 [Temnothorax curvispinosus]	Uncharacterized F-box/LRR-repeat protein C02F5.7 isoform X1 [Apis mellifera]	OG0002860
Tlon_g12030	237.680102058629	0.46032	0.147922475313363	3.11190068115702	0.00185887025983535	0.0238252046236941	carboxyl-terminal PDZ ligand of neuronal nitric oxide synthase protein-like isoform X1 [Temnothorax curvispinosus]	Carboxyl-terminal PDZ ligand of neuronal nitric oxide synthase protein-like isoform X1 [Apis mellifera]	OG0007637
Tlon_g00549	400.880575020736	0.460309	0.11842161260127	3.88703393128527	0.000101476573842923	0.00328348676060611	glutaredoxin-3 [Temnothorax curvispinosus]	Glutaredoxin 3 [Apis mellifera]	OG0006516
Tlon_g13222	549.086012836472	0.460069	0.152832717651349	3.01027713611719	0.00261009415927601	0.0292143596945962	uncharacterized protein LOC112458372 isoform X2 [Temnothorax curvispinosus]	Circadian clock-controlled protein [Apis mellifera]	OG0002998
Tlon_g06266	749.918145776285	0.459984	0.120156236047429	3.82821918507264	0.000129073786783901	0.00385607938016905	T-complex protein 1 subunit theta [Temnothorax curvispinosus]	T-complex protein 1 subunit theta [Apis mellifera]	OG0001827
Tlon_g16315	500.11536507601	0.459072	0.109892985540741	4.17744289345131	0.0000294804646907859	0.00136112645498481	uncharacterized protein LOC112466956 [Temnothorax curvispinosus]	NADH dehydrogenase [ubiquinone] 1 alpha subcomplex subunit 11 [Drosophila melanogaster]	OG0007999
Tlon_g01211	1989.77465463516	0.458956	0.160909974865923	2.85225262846079	0.00434105853677753	0.0421955043897778	uncharacterized protein LOC112455438 [Temnothorax curvispinosus]	Circadian clock-controlled protein [Apis mellifera]	OG0009084
Tlon_g18751	1583.84830483138	0.458653	0.158662745034209	2.89073938784607	0.00384336692322743	0.0385853195776134	acyl-CoA-binding protein isoform X2 [Temnothorax curvispinosus]	Acyl-CoA-binding protein [Apis mellifera]	OG0003807
Tlon_g04123	664.518395386453	0.45786	0.151166895185762	3.02883857259905	0.00245495822049542	0.0280182450839126	PREDICTED: multidrug resistance-associated protein 4-like isoform X1 [Vollenhovia emeryi]	Multidrug resistance-associated protein 4 isoform X1 [Apis mellifera]	OG0000214			90	2
Tlon_g10666	2441.13331433981	0.455463	0.136917222520982	3.32655458339786	0.00087926797339575	0.0144968601959277	calcium-transporting ATPase sarcoplasmic/endoplasmic reticulum type isoform X1 [Temnothorax curvispinosus]	Calcium-transporting ATPase [Apis mellifera]	OG0005024
Tlon_g11827	473.820044124124	0.453161	0.140129703683254	3.23386711709036	0.00122126263995551	0.0180436003859609	glucose dehydrogenase [FAD, quinone]-like [Temnothorax curvispinosus]	Glucose oxidase [Apis mellifera]	OG0008638
Tlon_g17687	1578.28366562927	0.452867	0.149440224836897	3.03042149047001	0.0024421266880498	0.0279503119254827	ATP-binding cassette sub-family G member 4 isoform X1 [Temnothorax curvispinosus]	ATP-binding cassette sub-family G member 1 [Apis mellifera]	OG0007115
Tlon_g09481	556.626031528303	0.452251	0.144509976830476	3.1295478510193	0.00175075555255734	0.0231704228340081	RCC1-like G exchanging factor-like protein [Temnothorax curvispinosus]	RCC1-like G exchanging factor-like protein isoform X1 [Apis mellifera]	OG0000459
Tlon_g03753	337.937675485718	0.451983	0.138191464539876	3.27070004188238	0.00107281636405838	0.0165933870772771	tubulin-folding cofactor B [Temnothorax curvispinosus]	Tubulin-folding cofactor B [Apis mellifera]	OG0006949
Tlon_g18488	1025.5255039264	0.451212	0.157474634353076	2.86530130978748	0.00416612624188503	0.0409854017452273	transcription elongation regulator 1-like isoform X1 [Temnothorax curvispinosus]	Transcription elongation regulator 1 isoform X1 [Apis mellifera]	OG0000734
Tlon_g15371	294.74659654271	0.451011	0.111351399420157	4.05033540882524	0.0000511442724994637	0.00201746775888661	L-2-hydroxyglutarate dehydrogenase, mitochondrial [Temnothorax curvispinosus]	L-2-hydroxyglutarate dehydrogenase, mitochondrial [Apis mellifera]	OG0008905
Tlon_g09160	449.649604914868	0.450797	0.116402153055398	3.87275053690102	0.000107613961220456	0.00333767575907415	CDGSH iron-sulfur domain-containing protein 2 homolog [Temnothorax curvispinosus]	CDGSH iron-sulfur domain-containing protein 2 homologue [Apis mellifera]	NA
Tlon_g13096	1906.22851503999	0.450726	0.159394022516509	2.82774761644397	0.00468767470397465	0.0445254619803519	alpha-tocopherol transfer protein-like [Temnothorax curvispinosus]	Clavesin-2 [Apis mellifera]	OG0007497	opposite_expr
Tlon_g13240	452.00629967138	0.449457	0.15874734303719	2.83127143100129	0.00463633576222227	0.0443233698868449	PREDICTED: podocan-like [Vollenhovia emeryi]	Protein artichoke [Apis mellifera]	OG0000638
Tlon_g14414	530.274725886946	0.448538	0.12222850299865	3.66966953190669	0.000242864229238988	0.00573696141510469	eukaryotic translation initiation factor 3 subunit L [Temnothorax curvispinosus]	Eukaryotic translation initiation factor 3 subunit L [Apis mellifera]	OG0009569
Tlon_g08547	705.388522117813	0.445423	0.123219382165477	3.61487909217454	0.000300487825670387	0.0065889970409686	LOW QUALITY PROTEIN: uncharacterized protein LOC112456570 [Temnothorax curvispinosus]	Growth hormone-inducible transmembrane protein [Apis mellifera]	OG0007872
Tlon_g01871	2183.87086305646	0.442831	0.143365258555973	3.08882993167632	0.00200946433217114	0.0251288120674865	long-chain fatty acid transport protein 4-like isoform X3 [Temnothorax curvispinosus]	Long-chain-fatty-acid--CoA ligase [Apis mellifera]	OG0003336
Tlon_g16056	3686.07738831854	0.442556	0.144189821129246	3.06926015418106	0.00214589635235268	0.0260151453153857	60S acidic ribosomal protein P1 [Temnothorax curvispinosus]	Large ribosomal subunit protein P1 [Apis mellifera]	OG0010175
Tlon_g16425	196.249271899526	0.440873	0.119769534938257	3.6810127477747	0.000232309388624669	0.00561829194036923	MICOS complex subunit Mic10-like [Temnothorax curvispinosus]	MICOS complex subunit MIC10 [Apis mellifera]	OG0009345
Tlon_g18698	451.104715079945	0.440524	0.119507284641853	3.68616526344921	0.000227658543620212	0.00556581542545661	glutamic acid-rich protein-like isoform X1 [Temnothorax curvispinosus]	Aspartyl beta-hydroxylase, isoform L [Drosophila melanogaster]	OG0008494
Tlon_g17996	304.438740077325	0.438299	0.112540224823348	3.89459733653838	0.000098361988596429	0.0032684628122603	SID1 transmembrane family member 1-like isoform X2 [Temnothorax curvispinosus]	SID1 transmembrane family member 1 isoform X1 [Apis mellifera]	OG0007468
Tlon_g12737	4623.35499227722	0.437165	0.155236575337099	2.81612299421084	0.00486070542446315	0.0455900770495163	tubulin alpha-1 chain-like [Temnothorax curvispinosus]	NA	OG0000126	opposite_expr
Tlon_g11988	191.06000995121	0.435309	0.112318110595715	3.87567524441032	0.000106329421272215	0.0033232033740693	acyl-coenzyme A thioesterase 13-like [Temnothorax curvispinosus]	Acyl-coenzyme A thioesterase 13 [Apis mellifera]	OG0007607
Tlon_g18073	3882.48022770005	0.434234	0.157012516124109	2.76560086936719	0.00568180299243891	0.0499678908187864	zinc finger protein 850 isoform X4 [Temnothorax curvispinosus]	Uncharacterized protein LOC410211 isoform X1 [Apis mellifera]	OG0008319
Tlon_g03731	184.100869746857	0.434103	0.111504113501605	3.89316006396766	0.0000989468190765487	0.0032684628122603	presenilins-associated rhomboid-like protein, mitochondrial [Temnothorax curvispinosus]	rhomboid protease [Apis mellifera]	OG0006965
Tlon_g12582	619.175494005895	0.433596	0.147258393663282	2.94445747805726	0.00323521398983772	0.0338780269090481	anoctamin-1 isoform X1 [Temnothorax curvispinosus]	Anoctamin [Apis mellifera]	OG0004953
Tlon_g14494	488.228487118652	0.430522	0.131365685466431	3.27727979405358	0.00104812450621379	0.0163162063936653	methyltransferase-like protein 9, partial [Temnothorax curvispinosus]	Methyltransferase-like protein 9 [Apis mellifera]	OG0005716
Tlon_g05248	8487.81058325981	0.430411	0.14555409213346	2.95705431850859	0.00310593397359378	0.0330351040175694	tropomyosin-1 [Temnothorax curvispinosus]	Tropomyosin-1 [Apis mellifera]	OG0004188
Tlon_g08375	334.859810524612	0.429725	0.131399882198841	3.27036231544657	0.00107409815439918	0.0165933870772771	dnaJ homolog subfamily C member 4-like [Temnothorax curvispinosus]	DnaJ homolog subfamily C member 4 [Apis mellifera]	OG0008516
Tlon_g03096	263.998077379758	0.427896	0.139304419319097	3.07166002699421	0.00212872024851177	0.0260151453153857	E3 ubiquitin-protein ligase MARCH5-like isoform X1 [Temnothorax curvispinosus]	E3 ubiquitin-protein ligase MARCHF5 [Apis mellifera]	OG0001229
Tlon_g14102	15565.3689448518	0.426683	0.151635965484781	2.81386609818877	0.00489496131978203	0.0457200640052284	inositol oxygenase [Temnothorax curvispinosus]	Inositol oxygenase [Apis mellifera]	OG0006125
Tlon_g14946	798.86872949265	0.426243	0.140385203192193	3.03624116666079	0.00239547679437554	0.027728838220934	endothelin-converting enzyme homolog isoform X2 [Temnothorax curvispinosus]	Endothelin-converting enzyme homolog isoform X1 [Apis mellifera]	OG0002200
Tlon_g12793	654.790278481369	0.424946	0.124422521903458	3.41535006117527	0.000637000888082094	0.0118219989882747	protein lethal(2)essential for life-like [Temnothorax curvispinosus]	Protein lethal(2)essential for life [Apis mellifera]	OG0002022
Tlon_g02078	467.350755706454	0.424789	0.114024233810244	3.72542994015146	0.000194982603295029	0.0051110601108884	26S proteasome non-ATPase regulatory subunit 13 [Temnothorax curvispinosus]	26S proteasome non-ATPase regulatory subunit 13 [Apis mellifera]	OG0006364
Tlon_g03717	870.989096564085	0.424398	0.131147967186227	3.2360269015925	0.00121205960663458	0.017972986064804	THO complex subunit 2 isoform X7 [Temnothorax curvispinosus]	THO complex subunit 2 [Apis mellifera]	OG0006970
Tlon_g13220	1479.36432131706	0.422847	0.149853675441668	2.82173534985446	0.00477645760082281	0.0452371730352985	uncharacterized protein LOC112458376 [Temnothorax curvispinosus]	Circadian clock-controlled protein [Apis mellifera]	OG0002996
Tlon_g14003	150.702760932627	0.419934	0.121852845972821	3.44623882488271	0.000568447744018026	0.0110201479672351	ubiquinone biosynthesis O-methyltransferase, mitochondrial-like, partial [Temnothorax curvispinosus]	Ubiquinone biosynthesis O-methyltransferase, mitochondrial [Apis mellifera]	OG0006054
Tlon_g04208	381.95597235317	0.41965	0.135714083127564	3.09216548614717	0.00198702043424896	0.0251288120674865	uncharacterized protein LOC112461467 [Temnothorax curvispinosus]	Uncharacterized protein LOC551685 isoform X2 [Apis mellifera]	OG0003507
Tlon_g13011	768.956483945214	0.419105	0.12917602418391	3.24445140274929	0.00117677095602705	0.0176428796839037	cytochrome b-c1 complex subunit 2, mitochondrial [Temnothorax curvispinosus]	Cytochrome b-c1 complex subunit 2, mitochondrial [Apis mellifera]	OG0002208
Tlon_g13541	565.947556089144	0.417277	0.130940701092309	3.18676172768358	0.00143875248240854	0.0202271672526848	nucleoplasmin-like protein isoform X1 [Temnothorax curvispinosus]	Nucleoplasmin-like protein isoform X1 [Apis mellifera]	OG0002863
Tlon_g11243	979.001267074839	0.41618	0.119879404422386	3.47165363112197	0.000517263261797688	0.0101045381601198	probable phosphorylase b kinase regulatory subunit alpha isoform X1 [Temnothorax curvispinosus]	Phosphorylase b kinase regulatory subunit [Apis mellifera]	OG0004631
Tlon_g03381	1017.10133042913	0.41603	0.130905741899146	3.17809116420774	0.00148248129696042	0.0206459446919755	UTP--glucose-1-phosphate uridylyltransferase-like isoform X2 [Temnothorax curvispinosus]	UTP--glucose-1-phosphate uridylyltransferase [Apis mellifera]	OG0005803
Tlon_g02954	153.83750850188	0.413996	0.145414843842554	2.84699853433167	0.00441335655700925	0.0426912094677725	LOW QUALITY PROTEIN: putative acid phosphatase 5 [Temnothorax curvispinosus]	EH domain-containing protein 3 [Apis mellifera]	NA
Tlon_g01923	540.099441979341	0.413369	0.113858308623085	3.63055497949381	0.000282812451338544	0.00638370549882502	uncharacterized protein LOC112460489 [Temnothorax curvispinosus]	Proteasome subunit alpha type [Apis mellifera]	OG0003297
Tlon_g12600	157.430494087123	0.412314	0.115591429933708	3.56699598274465	0.000361097013953099	0.00760174698285722	metaxin-1 isoform X2 [Temnothorax curvispinosus]	Metaxin-1 [Apis mellifera]	OG0005412
Tlon_g13783	632.778835767294	0.411986	0.135944704931795	3.03054087792809	0.00244116139669142	0.0279503119254827	ubiquitin carboxyl-terminal hydrolase 47 isoform X1 [Temnothorax curvispinosus]	Ubiquitin carboxyl-terminal hydrolase 47 [Apis mellifera]	OG0002161
Tlon_g16703	499.298143020369	0.411452	0.120696102317398	3.40899157982365	0.000652034922148988	0.011959693653551	cleft lip and palate transmembrane protein 1 homolog [Temnothorax curvispinosus]	Cleft lip and palate transmembrane protein 1 homolog [Apis mellifera]	OG0004557
Tlon_g06601	140.695470314864	0.411354	0.134545311281047	3.05736216172653	0.00223294311156723	0.0264502853128211	uncharacterized protein LOC112462023 [Temnothorax curvispinosus]	Uncharacterized protein LOC725211 [Apis mellifera]	OG0006885
Tlon_g17571	540.525634397902	0.410886	0.107475086567674	3.82308556213784	0.000131792021022616	0.00390854730959774	peroxisomal membrane protein PMP34 isoform X1 [Temnothorax curvispinosus]	Peroxisomal membrane protein PMP34 [Apis mellifera]	OG0003662
Tlon_g02753	481.229996115194	0.41041	0.120674028535612	3.40097954277436	0.000671448524399618	0.0120712183833436	HIV Tat-specific factor 1 homolog [Temnothorax curvispinosus]	HIV Tat-specific factor 1 homolog [Apis mellifera]	OG0002778
Tlon_g07872	1390.90317090907	0.410296	0.145937114174999	2.81145458268601	0.0049318052870524	0.0458533750144025	serine protease inhibitor 88Ea-like isoform X2 [Temnothorax curvispinosus]	Serine protease inhibitor 88Ea isoform X1 [Apis mellifera]	OG0009101
Tlon_g11357	757.87866522386	0.410066	0.110508148878771	3.71072796706191	0.000206664093722974	0.00534825613246142	uncharacterized protein LOC112453188 [Temnothorax curvispinosus]	Regulatory protein zeste [Apis mellifera]	OG0004378
Tlon_g06726	1109.54521311331	0.408252	0.136817343098219	2.98391808733611	0.00284582946253928	0.0309160564339495	60S ribosomal protein L30 [Temnothorax curvispinosus]	Large ribosomal subunit protein eL30 [Apis mellifera]	OG0009777
Tlon_g00333	365.255813785328	0.408171	0.140684964640129	2.90131234604355	0.0037160327329286	0.0375578134176341	protein LSM14 homolog A isoform X1 [Temnothorax curvispinosus]	Protein LSM14 homolog A isoform X1 [Apis mellifera]	OG0008053
Tlon_g08404	398.055398705717	0.407747	0.127855066786131	3.18913238802754	0.00142700508883268	0.0201709250403293	protein asteroid-like [Temnothorax curvispinosus]	superoxide dismutase [Apis mellifera]	OG0006824	opposite_expr
Tlon_g07066	1258.66150274584	0.402497	0.133926406078913	3.00535686821496	0.00265269412568692	0.0295284828292218	centrosomin isoform X1 [Temnothorax curvispinosus]	CDK5 regulatory subunit-associated protein 2 [Apis mellifera]	OG0003509
Tlon_g05774	185.225343378402	0.401352	0.128200707918531	3.13065214636351	0.00174418624254218	0.0231589173315323	sprT-like domain-containing protein Spartan [Temnothorax curvispinosus]	Protein with SprT-like domain at the N terminus [Apis mellifera]	OG0009605
Tlon_g15957	122.145012019723	0.40118	0.121194141007438	3.31022896968534	0.000932196814006394	0.0150897038060079	GTPase Era, mitochondrial-like isoform X2 [Temnothorax curvispinosus]	GTPase Era, mitochondrial [Apis mellifera]	OG0001478			1	1
Tlon_g09679	650.915320975417	0.39962	0.122543544249424	3.2610482503156	0.00111001150110791	0.0169547997330882	small integral membrane protein 14-like [Temnothorax curvispinosus]	Small integral membrane protein 14 [Apis mellifera]	OG0006660
Tlon_g00422	544.264442538063	0.399245	0.11626327248201	3.43397304498983	0.00059480334156491	0.011453488041603	cytochrome b5-like isoform X1 [Temnothorax curvispinosus]	NA	OG0008221
Tlon_g14873	160.176387611972	0.399034	0.118759095056899	3.36003219339526	0.000779333905924094	0.0133181390575506	density-regulated protein homolog isoform X1 [Temnothorax curvispinosus]	Density-regulated protein [Apis mellifera]	OG0004325
Tlon_g14797	107.878645179952	0.398942	0.138290763018198	2.88480259754167	0.00391659161517734	0.0390027248344744	nuclear nucleic acid-binding protein C1D-like [Temnothorax curvispinosus]	Nuclear nucleic acid-binding protein C1D [Apis mellifera]	OG0007418
Tlon_g01654	669.164584816932	0.398844	0.119937101575239	3.3254409796383	0.000882787882658212	0.0144968601959277	ubiquitin-conjugating enzyme E2-17 kDa isoform X1 [Drosophila ananassae]	NA	OG0008350
Tlon_g17513	453.601003617922	0.398643	0.117751823956379	3.38545017395131	0.000710616091207394	0.0124988449288989	ubiquitin-conjugating enzyme E2 G2 [Temnothorax curvispinosus]	Ubiquitin-conjugating enzyme E2 S [Apis mellifera]	OG0003706
Tlon_g09773	1695.8910142251	0.395168	0.136097788759334	2.90355977134027	0.00368946537810523	0.0374757445781039	mitochondrial basic amino acids transporter-like [Temnothorax curvispinosus]	Mitochondrial basic amino acids transporter [Apis mellifera]	OG0007833	opposite_expr
Tlon_g11583	1221.94143196591	0.392973	0.140556344120519	2.79584197143102	0.0051764704937113	0.0472629204852787	endoplasmic reticulum chaperone BiP [Temnothorax curvispinosus]	Heat shock protein cognate 3 precursor [Apis mellifera]	OG0000058
Tlon_g10036	418.482667992302	0.392524	0.124263921869615	3.15879097455086	0.00158425072339799	0.021384753120153	ubiquitin carboxyl-terminal hydrolase isozyme L3-like [Temnothorax curvispinosus]	Ubiquitin carboxyl-terminal hydrolase [Apis mellifera]	OG0001205
Tlon_g08223	1880.56187505606	0.391574	0.130738656899928	2.99508876427154	0.00274364986334898	0.0302919820510514	protein disulfide-isomerase A3 [Temnothorax curvispinosus]	Protein disulfide-isomerase [Apis mellifera]	OG0002615
Tlon_g06885	664.893698201928	0.391364	0.140356189014235	2.78836641868137	0.00529745892057813	0.0478701302739832	uncharacterized protein LOC112452263, partial [Temnothorax curvispinosus]	Uncharacterized protein, isoform K [Drosophila melanogaster]	OG0003561
Tlon_g06737	409.79740518291	0.39131	0.128708808918412	3.04027602926738	0.00236361415619663	0.0274381837617912	rabenosyn-5 [Temnothorax curvispinosus]	Rabenosyn-5 [Apis mellifera]	OG0009787
Tlon_g06424	668.531821166228	0.389758	0.114716951026207	3.39756591903414	0.000679882058465872	0.0121689903239949	plasminogen activator inhibitor 1 RNA-binding protein-like isoform X1 [Temnothorax curvispinosus]	Plasminogen activator inhibitor 1 RNA-binding protein isoform X1 [Apis mellifera]	OG0009632
Tlon_g03031	824.448821563016	0.389054	0.127681314674611	3.04707322805242	0.00231081407141734	0.0269794183108295	bromodomain-containing protein 4 [Temnothorax curvispinosus]	Transcription factor SPT20 homolog [Apis mellifera]	NA
Tlon_g06036	367.867255773041	0.389039	0.112062085076105	3.47164043447045	0.000517288687498134	0.0101045381601198	PREDICTED: 26S proteasome non-ATPase regulatory subunit 14 [Linepithema humile]	26S proteasome non-ATPase regulatory subunit 14 [Apis mellifera]	OG0008453
Tlon_g15647	180.23798046902	0.388924	0.126745411679522	3.06854707373653	0.00215102436594031	0.0260151453153857	39S ribosomal protein L20, mitochondrial [Temnothorax curvispinosus]	39S ribosomal protein L20, mitochondrial [Apis mellifera]	OG0008160
Tlon_g14055	1109.81361134673	0.386413	0.116880023850503	3.30606882726627	0.000946148436911562	0.0151944707477141	cAMP-responsive element-binding protein-like 2 [Temnothorax curvispinosus]	NA	OG0006095
Tlon_g16274	705.011598803405	0.385276	0.106834875814023	3.60627206158491	0.000310627465318184	0.00674908765554964	cytochrome c oxidase subunit 5A, mitochondrial [Temnothorax curvispinosus]	Cytochrome c oxidase subunit 5A, mitochondrial [Apis mellifera]	OG0006697
Tlon_g17539	796.368872915229	0.384459	0.13005134900209	2.95620856995115	0.00311446403219582	0.0330393403728763	rab11 family-interacting protein 4 [Temnothorax curvispinosus]	Rab11 family-interacting protein 4 isoform X1 [Apis mellifera]	OG0003688
Tlon_g12664	1073.93646051926	0.383795	0.126028188625255	3.04531444161505	0.00232437158092139	0.0270599476598384	heat shock 70 kDa protein cognate 5 [Temnothorax curvispinosus]	Heat shock protein cognate 5 [Apis mellifera]	OG0002015
Tlon_g08065	1265.56898328067	0.383772	0.136305935950441	2.81552085319963	0.00486982363758062	0.0455900770495163	thioredoxin-like protein 1 [Temnothorax curvispinosus]	Thioredoxin-like protein 1 [Apis mellifera]	OG0005544
Tlon_g18756	283.384434903807	0.382672	0.125261621576582	3.05498245125789	0.00225073691258554	0.0265065045676378	troponin C isoform X1 [Temnothorax curvispinosus]	Troponin C type IIa isoform X1 [Apis mellifera]	OG0003812
Tlon_g11188	177.724667269206	0.38261	0.123857281521898	3.08911832108986	0.00200751470180774	0.0251288120674865	prefoldin subunit 4 [Temnothorax curvispinosus]	Prefoldin subunit 4 [Apis mellifera]	OG0004149
Tlon_g10092	575.90807567323	0.382573	0.116532029905849	3.28298280743934	0.00102714929806221	0.0160511830693336	syntaxin-6 isoform X3 [Temnothorax curvispinosus]	Gamma-soluble NSF attachment protein [Apis mellifera]	OG0007134
Tlon_g13967	263.551144568357	0.382254	0.12808592230309	2.98435760688138	0.00284174434070176	0.0309160564339495	zinc finger protein-like 1 [Temnothorax curvispinosus]	Zinc finger protein-like 1 homolog [Apis mellifera]	OG0009127
Tlon_g06269	218.432417735751	0.382223	0.123738367609531	3.08896279330457	0.00200856591747533	0.0251288120674865	alanine--tRNA ligase, mitochondrial [Temnothorax curvispinosus]	alanine--tRNA ligase [Apis mellifera]	OG0007274
Tlon_g18243	731.377054259043	0.378861	0.116135407493433	3.26223632942161	0.00110536949285399	0.0169476084885501	electron transfer flavoprotein subunit alpha, mitochondrial [Temnothorax curvispinosus]	Electron transfer flavoprotein subunit alpha [Apis mellifera]	OG0005982
Tlon_g08361	100.790084167226	0.378666	0.117745212324142	3.21598047869865	0.00129999674793703	0.0189314938597425	probable ATP-dependent RNA helicase pitchoune [Temnothorax curvispinosus]	ATP-dependent RNA helicase [Apis mellifera]	OG0000520
Tlon_g08854	2081.19483290365	0.378456	0.135163019971117	2.79999866031582	0.0051102818693061	0.046975283337083	serine/arginine repetitive matrix protein 2-like [Temnothorax curvispinosus]	Uncharacterized protein LOC724385 isoform X1 [Apis mellifera]	OG0010133
Tlon_g14047	1933.37502427211	0.378161	0.123686265515018	3.05741988886696	0.00223251307449425	0.0264502853128211	probable fatty acid-binding protein isoform X1 [Temnothorax curvispinosus]	Fatty acid binding protein isoform X1 [Apis mellifera]	OG0006090
Tlon_g02486	176.768086452518	0.37686	0.120711434191418	3.12198896103098	0.00179633674086853	0.0235034986775239	serine/threonine-protein kinase SIK3-like [Temnothorax curvispinosus]	non-specific serine/threonine protein kinase [Apis mellifera]	OG0002326
Tlon_g05493	292.186594768407	0.376157	0.113867107405981	3.30347272222838	0.000954952594253736	0.0152754818521769	probable 39S ribosomal protein L49, mitochondrial isoform X1 [Temnothorax curvispinosus]	Large ribosomal subunit protein mL49 [Apis mellifera]	NA
Tlon_g15527	347.243222882204	0.375318	0.100685021062892	3.72764325399153	0.000193278702990944	0.00510524959313659	adenosine kinase 2 isoform X2 [Temnothorax curvispinosus]	Adenosine kinase [Apis mellifera]	OG0007070
Tlon_g17686	331.643568683172	0.374188	0.108595717333277	3.445697878911	0.000569586776549191	0.0110201479672351	PREDICTED: 40S ribosomal protein S28-like [Linepithema humile]	Small ribosomal subunit protein eS28 [Apis mellifera]	OG0007114
Tlon_g00483	299.884743575336	0.374153	0.118022451888971	3.17018544821052	0.0015234167540016	0.0210532050051309	pyrroline-5-carboxylate reductase 1, mitochondrial [Temnothorax curvispinosus]	Pyrroline-5-carboxylate reductase [Apis mellifera]	OG0003148
Tlon_g16954	138.446950879081	0.374146	0.113163590913916	3.30623762695786	0.000945578598909976	0.0151944707477141	exosome complex component CSL4 [Temnothorax curvispinosus]	Exosome complex component CSL4 [Apis mellifera]	OG0008813
Tlon_g01339	796.341673098622	0.373892	0.125442956799268	2.98057439116166	0.00287708348610636	0.0310068705677722	PREDICTED: protein transport protein Sec23A isoform X2 [Vollenhovia emeryi]	Protein transport protein SEC23 [Apis mellifera]	OG0004082
Tlon_g18173	336.737593219865	0.369969	0.110037421103165	3.36221039721944	0.000773211847496099	0.0133181390575506	UDP-glucuronosyltransferase 2B17-like isoform X1 [Temnothorax curvispinosus]	UDP-glucuronosyltransferase [Drosophila melanogaster]	OG0000048
Tlon_g00403	270.438355346827	0.369517	0.133462595029946	2.76869657407175	0.00562810228732566	0.0496999026595617	enoyl-CoA hydratase domain-containing protein 3, mitochondrial isoform X1 [Temnothorax curvispinosus]	Enoyl-CoA hydratase domain-containing protein 3, mitochondrial [Apis mellifera]	OG0008256
Tlon_g14544	438.42598454371	0.369345	0.129419695648587	2.85385152693885	0.00431927125164615	0.0421855747486498	dihydropteridine reductase [Temnothorax curvispinosus]	Dihydropteridine reductase [Apis mellifera]	NA
Tlon_g11114	407.528441215029	0.367469	0.12137237213501	3.02761737943505	0.00246489964659081	0.0280529055016764	alpha-L-fucosidase-like [Temnothorax curvispinosus]	alpha-L-fucosidase [Apis mellifera]	OG0000460
Tlon_g09665	224.859285695867	0.365948	0.100103485071327	3.65569693972938	0.00025648421675448	0.00602367267441302	protein mago nashi homolog [Solenopsis invicta]	Protein mago nashi homolog [Apis mellifera]	OG0006649
Tlon_g15231	736.582775369532	0.365864	0.130962437899625	2.79365519501277	0.00521160149491873	0.0474769885064009	cyclin G isoform X2 [Temnothorax curvispinosus]	Cyclin G [Apis mellifera]	OG0001115
Tlon_g07692	131.787652590805	0.357182	0.119322722446107	2.99341265893858	0.00275876458246129	0.0303659556109335	nucleoside diphosphate-linked moiety X motif 8 [Temnothorax curvispinosus]	Nucleoside diphosphate-linked moiety X motif 8 [Apis mellifera]	OG0009678
Tlon_g13648	955.53321561477	0.355668	0.126968001685371	2.80123998081419	0.00509066468745305	0.0469010671771468	proteasome subunit beta type-4-like [Temnothorax curvispinosus]	Proteasome subunit beta [Apis mellifera]	OG0000488
Tlon_g00040	148.07074071422	0.354858	0.110384091025083	3.21475962338321	0.00130553796362568	0.0189442883793255	GPN-loop GTPase 2 [Temnothorax curvispinosus]	GPN-loop GTPase 2 [Apis mellifera]	OG0001304
Tlon_g06724	223.360192135908	0.354108	0.125674669019592	2.81765869282437	0.00483752025108209	0.0454973258799689	ribosome biogenesis protein NSA2 homolog [Temnothorax curvispinosus]	Ribosome biogenesis protein NSA2 homolog [Apis mellifera]	OG0009775
Tlon_g08931	258.739564143469	0.353946	0.0867508944991694	4.08002432733122	0.0000450309878236577	0.00182960903527521	eukaryotic translation initiation factor 6 [Temnothorax curvispinosus]	Eukaryotic translation initiation factor 6 [Apis mellifera]	OG0008741
Tlon_g15695	211.364970962163	0.352192	0.115166390400371	3.05811201274598	0.00222736301913199	0.0264502853128211	rho guanine nucleotide exchange factor 12-like [Temnothorax curvispinosus]	Rho guanine nucleotide exchange factor 12 isoform X1 [Apis mellifera]	OG0000858
Tlon_g18575	518.960195244592	0.350177	0.114492594735433	3.05851021120299	0.00222440498237518	0.0264502853128211	uncharacterized protein LOC112456428 [Temnothorax curvispinosus]	Uncharacterized protein LOC725452 [Apis mellifera]	OG0009949
Tlon_g02072	790.072469727252	0.34726	0.1173200626159	2.95993466830498	0.00307704287569723	0.0328137144460836	NADH dehydrogenase [ubiquinone] flavoprotein 1, mitochondrial [Temnothorax curvispinosus]	NADH dehydrogenase [ubiquinone] flavoprotein 1, mitochondrial [Apis mellifera]	OG0006361
Tlon_g15232	400.594866205574	0.34589	0.105103507769319	3.29094300536325	0.000998521417114262	0.0157859631040282	dolichyl-diphosphooligosaccharide--protein glycosyltransferase 48 kDa subunit [Temnothorax curvispinosus]	Dolichyl-diphosphooligosaccharide--protein glycosyltransferase 48 kDa subunit [Apis mellifera]	OG0003372
Tlon_g01003	530.113421915904	0.345361	0.117108067970104	2.9490821767871	0.003187192155239	0.0334613998106875	GMP synthase [glutamine-hydrolyzing] [Temnothorax curvispinosus]	GMP synthase (glutamine-hydrolyzing) [Apis mellifera]	OG0004261
Tlon_g00513	557.907944697046	0.345201	0.116064024945647	2.97423291647841	0.00293722029934546	0.0314879315995794	probable phosphoserine aminotransferase [Temnothorax curvispinosus]	phosphoserine transaminase [Apis mellifera]	OG0009594
Tlon_g03407	203.818132439192	0.344887	0.123699817405416	2.7880958801143	0.00530188496758366	0.0478701302739832	splicing factor 3A subunit 3 [Temnothorax curvispinosus]	Splicing factor 3A subunit 3 isoform X1 [Apis mellifera]	OG0005819
Tlon_g15770	255.527030014541	0.344074	0.112697604068678	3.0530726492972	0.00226511093536886	0.0265986870820915	uncharacterized protein LOC112459558 [Temnothorax curvispinosus]	Uncharacterized protein LOC724286 [Apis mellifera]	NA
Tlon_g01945	401.58902830138	0.343627	0.120715173454358	2.84659619835302	0.0044189375604042	0.0426912094677725	N(4)-(Beta-N-acetylglucosaminyl)-L-asparaginase-like isoform X2 [Temnothorax curvispinosus]	Protein Red [Apis mellifera]	OG0003287
Tlon_g10778	531.592903771481	0.342177	0.106710567593412	3.20658554854973	0.00134320359912626	0.0193526107207447	uncharacterized protein LOC112456349 [Temnothorax curvispinosus]	Uncharacterized protein LOC102656055 [Apis mellifera]	OG0001693
Tlon_g01829	173.125262590692	0.341538	0.11418294340966	2.99114493188341	0.00277933548272293	0.0304378438444832	tetratricopeptide repeat protein 36 isoform X2 [Temnothorax curvispinosus]	NA	OG0005868
Tlon_g17534	578.977734385517	0.337266	0.108279072032914	3.11478709471292	0.00184077723295023	0.0238252046236941	enoyl-CoA delta isomerase 1, mitochondrial-like [Temnothorax curvispinosus]	Enoyl-CoA delta isomerase 1, mitochondrial [Apis mellifera]	OG0003693
Tlon_g00991	677.867629625114	0.337026	0.121022484080448	2.78482316618319	0.00535569221654145	0.0480357118671256	electron transfer flavoprotein subunit beta [Temnothorax curvispinosus]	Electron transfer flavoprotein subunit beta [Apis mellifera]	OG0004251
Tlon_g09142	442.327343090619	0.336884	0.101344766745651	3.32413753797676	0.000886924428196484	0.0144968601959277	proteasome subunit alpha type-1 [Temnothorax curvispinosus]	Proteasome subunit alpha type [Apis mellifera]	OG0000889
Tlon_g05282	382.222197855101	0.334778	0.108622020192721	3.0820464749623	0.00205582737356413	0.0252351257365288	gamma-tubulin complex component 6 [Temnothorax curvispinosus]	Gamma-tubulin complex component 6 isoform X1 [Apis mellifera]	OG0005438
Tlon_g16449	228.341117289961	0.334671	0.114465672660634	2.92376887114042	0.00345821420073473	0.035481627014104	growth arrest and DNA damage-inducible proteins-interacting protein 1 [Temnothorax curvispinosus]	Large ribosomal subunit protein mL64 [Apis mellifera]	OG0009363
Tlon_g14393	1058.21605311971	0.333385	0.107167685783146	3.1108686974248	0.00186537863524968	0.0238334383491178	PREDICTED: gamma-aminobutyric acid receptor-associated protein [Linepithema humile]	Gamma-aminobutyric acid receptor-associated protein [Apis mellifera]	OG0009550
Tlon_g10007	283.781624486465	0.330495	0.102696965649116	3.21815335920892	0.00129018814651843	0.0188562389903036	peroxisome assembly protein 12 [Temnothorax curvispinosus]	Peroxisome assembly protein 12 [Apis mellifera]	OG0005889
Tlon_g16317	256.638371858786	0.328815	0.105510810218334	3.1164062801924	0.00183069860889961	0.0238252046236941	protein canopy 4 [Temnothorax curvispinosus]	Protein canopy homolog 3 [Apis mellifera]	OG0008001
Tlon_g06034	415.161591989092	0.327282	0.0884697739710501	3.69936731666474	0.000216137599334467	0.00547068780707172	calumenin-B-like [Temnothorax curvispinosus]	Calumenin [Apis mellifera]	OG0008455
Tlon_g12128	509.759638822036	0.326479	0.116445911376565	2.80369639926247	0.00505204523708323	0.0466658391436803	protein 5NUC-like [Temnothorax curvispinosus]	Protein 5NUC [Apis mellifera]	OG0004868
Tlon_g09555	129.025422722501	0.326054	0.106201722846869	3.0701424631671	0.00213956687176401	0.0260151453153857	protein fem-1 homolog B-like [Temnothorax curvispinosus]	Protein fem-1 homolog B [Apis mellifera]	OG0006565
Tlon_g12732	326.659074743178	0.324679	0.105999760933222	3.06301611755115	0.00219118257765204	0.0264177294154309	signal peptidase complex catalytic subunit SEC11A [Nylanderia fulva]	Signal peptidase complex catalytic subunit SEC11 [Apis mellifera]	OG0004398	opposite_expr
Tlon_g02659	135.953788573864	0.324567	0.112235281585085	2.89184226947366	0.00382990171234999	0.0385853195776134	PREDICTED: COP9 signalosome complex subunit 2 [Vollenhovia emeryi]	COP9 signalosome complex subunit 2 [Apis mellifera]	OG0002845
Tlon_g15246	247.042086793402	0.324331	0.0872081413666425	3.71904679829676	0.00019997600279966	0.00520834935496806	NADH dehydrogenase [ubiquinone] iron-sulfur protein 4, mitochondrial [Temnothorax curvispinosus]	NADH dehydrogenase [ubiquinone] iron-sulfur protein 4, mitochondrial [Apis mellifera]	OG0003384
Tlon_g03471	423.541167485137	0.323438	0.115300503198885	2.80517620866778	0.00502890792952638	0.0466494358850815	isovaleryl-CoA dehydrogenase, mitochondrial [Temnothorax curvispinosus]	Isovaleryl-CoA dehydrogenase, mitochondrial [Apis mellifera]	OG0001366
Tlon_g09335	157.811780087583	0.318728	0.108407057588584	2.94010537823555	0.00328100640246749	0.0341813564441677	39S ribosomal protein S18a, mitochondrial [Temnothorax curvispinosus]	28S ribosomal protein S18a, mitochondrial [Apis mellifera]	OG0001230
Tlon_g02950	244.272140463829	0.317728	0.113604121130625	2.79680308149636	0.00516109787365959	0.0472556747164773	PREDICTED: ras-related protein Rab-8A isoform X1 [Linepithema humile]	Ras-related protein Rab-8A isoform X1 [Apis mellifera]	OG0006222
Tlon_g07155	524.31451053791	0.317562	0.111604165426988	2.84543228627242	0.00443511880139393	0.0427011556636577	probable galactose-1-phosphate uridylyltransferase isoform X1 [Temnothorax curvispinosus]	Galactose-1-phosphate uridylyltransferase [Apis mellifera]	OG0001313	opposite_expr
Tlon_g12779	294.901814093833	0.316572	0.103532779208296	3.05769671621672	0.00223045190958462	0.0264502853128211	carnitine O-palmitoyltransferase 2, mitochondrial [Temnothorax curvispinosus]	Carnitine O-palmitoyltransferase 2, mitochondrial [Apis mellifera]	OG0002554
Tlon_g17518	516.729499892736	0.313779	0.106387141919668	2.94940442993026	0.00318387028468204	0.0334613998106875	maltase 2 [Temnothorax curvispinosus]	alpha-glucosidase [Apis mellifera]	OG0003702
Tlon_g05344	360.520654933241	0.31371	0.0921066789483493	3.40594361381084	0.000659357956779576	0.011959693653551	NADH dehydrogenase [ubiquinone] 1 beta subcomplex subunit 10 [Temnothorax curvispinosus]	NADH dehydrogenase [ubiquinone] 1 beta subcomplex subunit 10 [Apis mellifera]	OG0004927
Tlon_g12511	370.289381627808	0.313419	0.106592115376938	2.94036247097742	0.00327828497162831	0.0341813564441677	eukaryotic translation initiation factor 3 subunit G isoform X1 [Temnothorax curvispinosus]	Eukaryotic translation initiation factor 3 subunit G [Apis mellifera]	OG0005009
Tlon_g02912	458.448675656603	0.312912	0.112877329640328	2.77214172966611	0.00556887838844512	0.0494025172319924	complement component 1 Q subcomponent-binding protein, mitochondrial-like [Temnothorax curvispinosus]	Complement component 1 Q subcomponent-binding protein, mitochondrial [Apis mellifera]	OG0000901
Tlon_g08410	134.135591860796	0.312857	0.0869106577104923	3.59974861941714	0.000318524960084253	0.00688386655756552	cob(I)yrinic acid a,c-diamide adenosyltransferase, mitochondrial-like, partial [Temnothorax curvispinosus]	Uncharacterized protein LOC102655420 [Apis mellifera]	OG0001435
Tlon_g11303	226.455415658983	0.311765	0.103709547654453	3.00613519400069	0.00264591329623409	0.0295284828292218	modifier of mdg4-like isoform X2 [Temnothorax curvispinosus]	Zinc finger and BTB domain-containing protein 44 isoform X1 [Apis mellifera]	OG0005651
Tlon_g10970	200.660708908419	0.310919	0.0983572734941122	3.16112340386128	0.00157161899732935	0.0213561471108667	tetratricopeptide repeat protein 1 [Temnothorax curvispinosus]	Tetratricopeptide repeat protein 1 [Apis mellifera]	OG0001282
Tlon_g06830	140.94705560869	0.30798	0.108920597733854	2.8275648528529	0.00469035139738878	0.0445254619803519	putative ATP-dependent RNA helicase DHX30 [Temnothorax curvispinosus]	ATP-dependent RNA helicase DHX30 [Apis mellifera]	OG0003075
Tlon_g06026	290.461837958431	0.307484	0.090866318242657	3.38392136039409	0.000714584670044828	0.0125036386227941	F-box/LRR-repeat protein 4-like [Temnothorax curvispinosus]	F-box/LRR-repeat protein 4 isoform X1 [Apis mellifera]	OG0008462
Tlon_g18517	299.559311219556	0.307221	0.0971175461492447	3.16339513930707	0.00155940517773603	0.0212612860306762	peroxiredoxin-like [Temnothorax curvispinosus]	thioredoxin-dependent peroxiredoxin [Apis mellifera]	OG0007573
Tlon_g15611	162.086346922623	0.306536	0.109837525040875	2.79081071093503	0.00525762100751618	0.0477890696947164	unconventional prefoldin RPB5 interactor-like protein [Temnothorax curvispinosus]	Unconventional prefoldin RPB5 interactor-like protein isoform X1 [Apis mellifera]	OG0008184
Tlon_g07656	184.538784531282	0.305692	0.106348994248484	2.8744223610603	0.00404767272740918	0.0401114494913744	tail-anchored protein insertion receptor WRB-like [Temnothorax curvispinosus]	Guided entry of tail-anchored proteins factor 1 [Apis mellifera]	OG0009651
Tlon_g16755	383.608819512533	0.303903	0.0983903902925011	3.08874223031604	0.00201005757369754	0.0251288120674865	uncharacterized protein LOC112463516 isoform X1 [Temnothorax curvispinosus]	Uncharacterized protein C3orf18 homolog isoform X1 [Apis mellifera]	OG0006472
Tlon_g03475	139.36509094527	0.30309	0.0889314006909827	3.40813733874713	0.000654079653840347	0.011959693653551	PREDICTED: probable NADH dehydrogenase [ubiquinone] 1 alpha subcomplex subunit 12 [Vollenhovia emeryi]	NADH dehydrogenase [ubiquinone] 1 alpha subcomplex subunit 12 [Apis mellifera]	OG0005853
Tlon_g00589	532.250863875607	0.29756	0.103995573614045	2.8612738738927	0.00421942381478792	0.0414094660857085	eukaryotic translation initiation factor 3 subunit C [Temnothorax curvispinosus]	Eukaryotic translation initiation factor 3 subunit C [Apis mellifera]	OG0000322		1	1
Tlon_g05358	165.569495654911	0.297019	0.0991631958226227	2.99525201379894	0.00274218176826423	0.0302919820510514	sialin-like isoform X3 [Temnothorax curvispinosus]	Vesicular glutamate transporter 2.1 isoform X1 [Apis mellifera]	OG0004914
Tlon_g18745	404.880473245174	0.296544	0.0987672461644771	3.00245177383075	0.00267814403151908	0.0297303256832296	probable phosphorylase b kinase regulatory subunit beta isoform X1 [Temnothorax curvispinosus]	Phosphorylase b kinase regulatory subunit [Apis mellifera]	OG0003802
Tlon_g05285	492.653253520389	0.29595	0.0992655893295074	2.98139978498469	0.00286933941528479	0.0310068705677722	glucose-induced degradation protein 4 homolog [Temnothorax curvispinosus]	Glucose-induced degradation protein 4 homolog [Apis mellifera]	OG0005435
Tlon_g03859	115.660136135606	0.295336	0.0957960052274063	3.08297300889545	0.00204943742341438	0.0252329219737352	coiled-coil domain-containing protein 22 homolog [Temnothorax curvispinosus]	Coiled-coil domain-containing protein 22 homolog [Apis mellifera]	OG0006042
Tlon_g16966	239.430324160183	0.294964	0.102117519309785	2.88847856820809	0.00387110407927465	0.0386444616071079	alpha-2-macroglobulin receptor-associated protein [Temnothorax curvispinosus]	Alpha-2-macroglobulin receptor-associated protein [Apis mellifera]	OG0010366
Tlon_g03387	328.854215094282	0.292678	0.092416982525848	3.16692428669213	0.00154060423696168	0.0211468750499166	cyclin-Q-like isoform X1 [Temnothorax curvispinosus]	Cyclin-Q [Apis mellifera]	OG0005807
Tlon_g03948	526.741964909712	0.292354	0.102714946622492	2.84626198696588	0.00442357843611425	0.0426912094677725	cytochrome c oxidase subunit 6B2-like isoform X2 [Temnothorax curvispinosus]	Cytochrome c oxidase subunit [Apis mellifera]	OG0005590
Tlon_g08868	209.065082079303	0.291575	0.0915680650118773	3.18424852484246	0.00145130351387814	0.0203332626789203	isopentenyl-diphosphate Delta-isomerase 1 [Temnothorax curvispinosus]	isopentenyl-diphosphate Delta-isomerase [Apis mellifera]	OG0010145
Tlon_g02974	316.460476626785	0.289352	0.098764234590513	2.92972888676966	0.00339257856818968	0.0351633844963129	COP9 signalosome complex subunit 3 [Temnothorax curvispinosus]	COP9 signalosome complex subunit 3 [Apis mellifera]	OG0010227
Tlon_g09885	305.544839190143	0.287456	0.103755275927155	2.77052370818878	0.00559662257231884	0.0495404738808964	protein phosphatase methylesterase 1 [Temnothorax curvispinosus]	Protein phosphatase methylesterase 1 [Apis mellifera]	OG0001739
Tlon_g16696	457.562891450656	0.287304	0.102732596595752	2.79661855126389	0.00516404616640806	0.0472556747164773	DDB1- and CUL4-associated factor 8-like isoform X1 [Temnothorax curvispinosus]	DDB1- and CUL4-associated factor 8 isoform X1 [Apis mellifera]	OG0001330
Tlon_g07671	232.85624159638	0.285944	0.0909908272390173	3.14256373996381	0.00167475245090695	0.0224571591024256	LDLR chaperone boca [Temnothorax curvispinosus]	LDLR chaperone boca [Apis mellifera]	OG0009662
Tlon_g16575	304.100009367875	0.285811	0.0842466166455593	3.39254662237836	0.000692461467215707	0.0123397848302518	prefoldin subunit 2-like [Temnothorax curvispinosus]	Probable prefoldin subunit 2 [Apis mellifera]	OG0009258
Tlon_g16571	159.743585518906	0.285616	0.100999775638802	2.82788784869484	0.004685621847816	0.0445254619803519	D-beta-hydroxybutyrate dehydrogenase, mitochondrial [Temnothorax curvispinosus]	D-beta-hydroxybutyrate dehydrogenase, mitochondrial isoform X1 [Apis mellifera]	OG0009262
Tlon_g15610	487.125723772724	0.285176	0.0920955422125397	3.09652149994174	0.00195805662043728	0.0249391349493313	cytochrome c oxidase subunit 5B, mitochondrial-like [Temnothorax curvispinosus]	Cytochrome c oxidase subunit 5B, mitochondrial [Apis mellifera]	OG0008185
Tlon_g02116	415.905038024667	0.279977	0.0952894391010298	2.93817900363743	0.00330146343040768	0.0343065112985841	uncharacterized protein LOC112458316 [Temnothorax curvispinosus]	Uncharacterized protein LOC550975 isoform X1 [Apis mellifera]	OG0006385
Tlon_g16041	131.749452683521	0.276866	0.0966152108568173	2.86565481133132	0.00416147741790656	0.0409854017452273	tubulin--tyrosine ligase-like protein 12 isoform X1 [Temnothorax curvispinosus]	Tubulin--tyrosine ligase-like protein 12 [Apis mellifera]	OG0010188
Tlon_g13878	317.147433614197	0.275436	0.0976505912576903	2.82062867451244	0.00479296470165715	0.0452766063025383	HMG box transcription factor BBX isoform X1 [Temnothorax curvispinosus]	HMG box transcription factor BBX isoform X1 [Apis mellifera]	OG0009865
Tlon_g11112	383.552614255827	0.272032	0.0935047496581653	2.90928581830883	0.00362255508732609	0.0369810083412209	transcription factor 25 isoform X2 [Temnothorax curvispinosus]	Transcription factor 25 [Apis mellifera]	OG0007726
Tlon_g07657	557.389925777723	0.270834	0.0963056900862734	2.8122362408942	0.0049198354598408	0.0458469987920486	aspartate--tRNA ligase, cytoplasmic isoform X1 [Temnothorax curvispinosus]	Aspartate--tRNA ligase, cytoplasmic [Apis mellifera]	OG0009650
Tlon_g16567	234.038640969226	0.270798	0.094826346203584	2.85572178642125	0.00429391212418964	0.042038951712247	molybdenum cofactor biosynthesis protein 1 isoform X3 [Temnothorax curvispinosus]	Molybdenum cofactor biosynthesis protein 1 isoform X1 [Apis mellifera]	OG0009265
Tlon_g04903	367.268260730246	0.268022	0.0927368568924333	2.89013541014914	0.00385075917099435	0.0385853195776134	UDP-glucose 4-epimerase isoform X2 [Temnothorax curvispinosus]	UDP-glucose 4-epimerase [Apis mellifera]	OG0003777
Tlon_g03770	205.011133241836	0.266773	0.096144052748119	2.77472422625534	0.00552485341084413	0.0491912673716221	uncharacterized protein LOC112464405 isoform X1 [Temnothorax curvispinosus]	Uncharacterized protein LOC725128 [Apis mellifera]	NA
Tlon_g05107	248.889460875007	0.263997	0.0824387183965956	3.20234804795557	0.00136312193569955	0.0195701923135946	cytochrome b-c1 complex subunit 7-like [Temnothorax curvispinosus]	Cytochrome b-c1 complex subunit 7 [Drosophila melanogaster]	OG0004596
Tlon_g02665	707.554342827992	0.256125	0.0863156607644801	2.9673034665918	0.00300424278618146	0.032121680105935	mitochondrial-processing peptidase subunit beta [Temnothorax curvispinosus]	Mitochondrial-processing peptidase subunit beta [Apis mellifera]	OG0002207
Tlon_g15524	180.39191886697	0.247716	0.0892912476283283	2.77424740920194	0.00553295820547165	0.0491912673716221	group XIIA secretory phospholipase A2 [Temnothorax curvispinosus]	Group XIIA secretory phospholipase A2 [Apis mellifera]	OG0007072
Tlon_g18409	398.219319609857	0.232671	0.0752029776813033	3.09390955609737	0.00197537695977235	0.0250811143361096	acyl carrier protein, mitochondrial isoform X3 [Temnothorax curvispinosus]	Acyl carrier protein [Apis mellifera]	OG0010416
Tlon_g03474	153.87659918672	0.2226	0.0765615721457893	2.90746990061791	0.00364365407410141	0.037103174193168	FAST kinase domain-containing protein 4 [Temnothorax curvispinosus]	GH07286p [Drosophila melanogaster]	OG0005852
Tlon_g08742	113.45559407055	0.218613	0.0769984668918108	2.83918418202646	0.00452290422676245	0.0433409430974902	39S ribosomal protein L11, mitochondrial [Temnothorax curvispinosus]	Large ribosomal subunit protein uL11m [Apis mellifera]	OG0005640
Tlon_g15219	137.90848880898	0.199198	0.0680220870852718	2.92842602129749	0.00340682894208547	0.0352212366200846	gem-associated protein 2 [Temnothorax curvispinosus]	Gem-associated protein 2 [Apis mellifera]	OG0003364
Tlon_g11696	112.822227163137	0.174195	0.0532828087162575	3.26926190810216	0.00107828442060582	0.0165949606095509	PREDICTED: CCR4-NOT transcription complex subunit 7 isoform X1 [Vollenhovia emeryi]	CCR4-NOT transcription complex subunit 7 [Apis mellifera]	OG0006271
Tlon_g10830	188.68787496059	0.158345	0.0486114122971856	3.25737198617313	0.00112448965818773	0.0171116160345196	sepiapterin reductase [Temnothorax curvispinosus]	Sepiapterin reductase [Apis mellifera]	OG0006326
Tlon_g16817	176.025000202075	-0.218999	0.0788926485891153	-2.77591650512221	0.00550463427960551	0.0491545694022795	proto-oncogene tyrosine-protein kinase ROS isoform X1 [Temnothorax curvispinosus]	Tyrosine-protein kinase receptor [Apis mellifera]	OG0005341	same_expr
Tlon_g06746	273.302532975957	-0.226847	0.0749598604112081	-3.02624167348654	0.00247614303666907	0.0281021484859956	protein transport protein Sec24C isoform X1 [Temnothorax curvispinosus]	Protein transport protein Sec24C [Apis mellifera]	OG0009795
Tlon_g06927	217.056762877985	-0.231117	0.0830918994566374	-2.78145789723896	0.00541153494860066	0.0484296618858249	NADPH:adrenodoxin oxidoreductase, mitochondrial isoform X2 [Temnothorax curvispinosus]	NADPH:adrenodoxin oxidoreductase, mitochondrial [Apis mellifera]	OG0003593
Tlon_g11094	510.261577661467	-0.233508	0.0832886993579221	-2.80359415810865	0.00505364735988661	0.0466658391436803	V-type proton ATPase subunit C-like isoform X2 [Temnothorax curvispinosus]	V-type proton ATPase subunit C [Apis mellifera]	OG0007933
Tlon_g17990	205.312924651815	-0.236849	0.0839900464708678	-2.81996368081283	0.00480290851990992	0.0452766063025383	nicastrin-like [Temnothorax curvispinosus]	Nicastrin [Apis mellifera]	OG0007464
Tlon_g14537	313.441660042453	-0.241468	0.0755429482678158	-3.19643991589187	0.00139134800943914	0.0199050949378564	PREDICTED: importin subunit beta-1 isoform X1 [Trachymyrmex septentrionalis]	Importin subunit beta-1 isoform X1 [Apis mellifera]	OG0001234
Tlon_g18841	653.155296326377	-0.250817	0.0849614786067602	-2.95212451029488	0.00315595645512849	0.033392320513508	1-phosphatidylinositol 4,5-bisphosphate phosphodiesterase-like isoform X2 [Temnothorax curvispinosus]	1-phosphatidylinositol 4,5-bisphosphate phosphodiesterase [Apis mellifera]	OG0000485
Tlon_g05070	112.055160023241	-0.253468	0.0866501929456002	-2.92518393094382	0.00344252684155228	0.0354100925499415	proto-oncogene tyrosine-protein kinase receptor Ret-like [Temnothorax curvispinosus]	Proto-oncogene tyrosine-protein kinase receptor Ret isoform X1 [Apis mellifera]	OG0008232			1
Tlon_g18238	250.719852642492	-0.260993	0.0836102575405832	-3.12154266080719	0.00179906179884567	0.0235034986775239	PREDICTED: dnaJ homolog subfamily B member 12 [Trachymyrmex cornetzi]	DnaJ homolog subfamily B member 12 [Apis mellifera]	OG0001996
Tlon_g17413	231.957149140054	-0.26403	0.0925480599566157	-2.85289826933101	0.00433224878868455	0.0421955043897778	uncharacterized protein LOC112453370 [Temnothorax curvispinosus]	Uncharacterized protein LOC727370 isoform X1 [Apis mellifera]	OG0009529
Tlon_g18201	135.903232949226	-0.278679	0.0971105541526756	-2.86970735804211	0.00410851847407598	0.0406153541609993	uncharacterized protein LOC112459372 isoform X2 [Temnothorax curvispinosus]	Uncharacterized protein LOC100577995 isoform X1 [Apis mellifera]	OG0000789			1
Tlon_g10285	290.460491513703	-0.279789	0.100407665977178	-2.78652664709273	0.00532762376702855	0.0479611395066289	ankyrin repeat domain-containing protein 17-like isoform X2 [Temnothorax curvispinosus]	Ankyrin repeat domain-containing protein 17 isoform X1 [Apis mellifera]	OG0001790
Tlon_g00573	107.318250249257	-0.279792	0.0927363646887794	-3.01706802665297	0.00255232527309358	0.0288860656952067	DE-cadherin isoform X2 [Temnothorax curvispinosus]	DE-cadherin isoform X1 [Apis mellifera]	OG0000812
Tlon_g16209	293.002134881337	-0.279831	0.0984649542023084	-2.8419380414598	0.00448402050095742	0.0430699179560048	succinate dehydrogenase [ubiquinone] cytochrome b small subunit, mitochondrial-like [Temnothorax curvispinosus]	Succinate dehydrogenase [ubiquinone] cytochrome b small subunit [Apis mellifera]	OG0006745
Tlon_g12738	626.060437915386	-0.294899	0.097919575924416	-3.0116419269437	0.00259838903078507	0.0291636868289495	uncharacterized protein LOC112453196 isoform X1 [Temnothorax curvispinosus]	Uncharacterized protein LOC409713 isoform X1 [Apis mellifera]	OG0004393
Tlon_g06581	104.218882426031	-0.320525	0.10956478318279	-2.92544018754277	0.00343969291668939	0.0354100925499415	abhydrolase domain-containing protein 2 isoform X1 [Temnothorax curvispinosus]	Abhydrolase domain-containing protein 2 [Apis mellifera]	OG0001741
Tlon_g11516	348.884142224091	-0.332438	0.109645947227404	-3.03191891576043	0.00243004470363902	0.0279503119254827	acyl-CoA:lysophosphatidylglycerol acyltransferase 1-like [Temnothorax curvispinosus]	Acyl-CoA:lysophosphatidylglycerol acyltransferase 1 isoform X1 [Apis mellifera]	OG0008404
Tlon_g18715	312.563173658619	-0.34007	0.102352322324398	-3.32254441676318	0.000892004688403132	0.0144968601959277	myeloid leukemia factor isoform X1 [Temnothorax curvispinosus]	Myeloid leukemia factor isoform X1 [Apis mellifera]	OG0003766
Tlon_g13197	256.306649593298	-0.343479	0.0946504880472639	-3.62891803019166	0.000284611586468931	0.00638882251836058	neuralized-like protein 2 isoform X2 [Temnothorax curvispinosus]	Neuralized-like protein 2 [Apis mellifera]	OG0002983
Tlon_g16097	131.747330832992	-0.344987	0.102129064609445	-3.37794680560305	0.000730292061363518	0.012680242074017	cullin-1 [Temnothorax curvispinosus]	Cullin-1 [Apis mellifera]	OG0007098
Tlon_g15837	181.817826434717	-0.359793	0.116567033666542	-3.08657540875114	0.00202476582250874	0.0251644955844084	large subunit GTPase 1 homolog [Temnothorax curvispinosus]	Large subunit GTPase 1 homolog [Apis mellifera]	OG0008142
Tlon_g01841	116.605383082806	-0.360399	0.113799243853619	-3.16697463057978	0.00154033755502363	0.0211468750499166	uncharacterized protein LOC112462419 isoform X3 [Temnothorax curvispinosus]	Uncharacterized protein LOC100578706 isoform X1 [Apis mellifera]	OG0000785
Tlon_g11708	122.957571448021	-0.378833	0.111214603561056	-3.40632830953405	0.000658429489082725	0.011959693653551	neurobeachin isoform X4 [Temnothorax curvispinosus]	Neurobeachin isoform X1 [Apis mellifera]	OG0007852			1
Tlon_g08062	282.337740156065	-0.417503	0.101880094627843	-4.09798206798915	0.0000416767558675823	0.0017638818655207	kinesin heavy chain isoform X1 [Temnothorax curvispinosus]	Kinesin-like protein [Apis mellifera]	OG0005546
Tlon_g14076	107.380652331599	-0.423209	0.128503564809477	-3.29336664885767	0.000989952883461822	0.0157116350215054	AF4/FMR2 family member 4 isoform X3 [Temnothorax curvispinosus]	AF4/FMR2 family member lilli [Apis mellifera]	OG0001385			3
Tlon_g02963	208.347031278403	-0.428428	0.128352643665942	-3.33789425880903	0.000844158677428835	0.0141727963074106	NADH dehydrogenase [ubiquinone] 1 alpha subcomplex subunit 5 [Temnothorax curvispinosus]	NADH dehydrogenase (Ubiquinone) 13 kDa B subunit [Drosophila melanogaster]	OG0006214
Tlon_g18618	106.446520242189	-0.433217	0.12427142627231	-3.48605818360167	0.000490194374500505	0.00976303795880173	epidermal growth factor receptor isoform X2 [Temnothorax curvispinosus]	Receptor protein-tyrosine kinase [Apis mellifera]	OG0004647
Tlon_g14874	387.927972896142	-0.438526	0.114990484878671	-3.81358356714068	0.000136966182873114	0.00400372851092392	clustered mitochondria protein homolog isoform X1 [Temnothorax curvispinosus]	Clustered mitochondria protein homolog [Apis mellifera]	OG0004324	opposite_expr
Tlon_g17088	257.72307605748	-0.441786	0.140565058377003	-3.14292552440992	0.00167268392679014	0.0224571591024256	galectin-4-like [Temnothorax curvispinosus]	Galectin [Apis mellifera]	OG0001163
Tlon_g01039	118.708559993544	-0.447013	0.122888513829429	-3.63754575300262	0.000275248309072014	0.00624767530591951	uncharacterized protein LOC112455381 [Temnothorax curvispinosus]	Monocarboxylate transporter 9 [Apis mellifera]	OG0004291
Tlon_g18568	955.060439332496	-0.447922	0.136380523053671	-3.28435818433666	0.00102214925494767	0.0160417609089999	nucleoside diphosphate kinase [Temnothorax curvispinosus]	Nucleoside diphosphate kinase [Apis mellifera]	OG0009955
Tlon_g16587	469.728075642429	-0.456321	0.140375457696523	-3.25072066527709	0.00115112897826159	0.0173867547906203	saccharopine dehydrogenase-like oxidoreductase, partial [Temnothorax curvispinosus]	GTP cyclohydrolase 1 [Apis mellifera]	OG0000384
Tlon_g01761	788.216609646805	-0.461153	0.0990590819959561	-4.65533777459052	0.00000323449997814707	0.000238941334749301	eukaryotic translation initiation factor 4 gamma 2 [Temnothorax curvispinosus]	Eukaryotic translation initiation factor 4 gamma 2 [Apis mellifera]	OG0003950
Tlon_g10943	186.439364831148	-0.462672	0.145103307855501	-3.18856927737124	0.00142978745055743	0.0201709250403293	acidic amino acid decarboxylase GADL1-like [Temnothorax curvispinosus]	Glutamate decarboxylase 1 [Apis mellifera]	OG0000741
Tlon_g03028	125.28645428781	-0.463301	0.122247468891063	-3.78986504433164	0.00015072915339783	0.00431276443841818	glycogen-binding subunit 76A isoform X2 [Temnothorax curvispinosus]	Glycogen-binding subunit 76A isoform X1 [Apis mellifera]	OG0010271
Tlon_g13501	159.791678689407	-0.47303	0.108559494042238	-4.35733130745106	0.0000131657900500593	0.000753416971456213	ribosomal RNA processing protein 36 homolog [Temnothorax curvispinosus]	rRNA biogenesis protein RRP36 [Apis mellifera]	OG0000722
Tlon_g17816	265.623185261507	-0.476494	0.139298527609467	-3.42066941524771	0.000624672148147599	0.0117844470927721	protein phosphatase 1 regulatory subunit 3C-B isoform X1 [Temnothorax curvispinosus]	Protein phosphatase 1 regulatory subunit [Apis mellifera]	OG0008076	same_expr
Tlon_g03749	190.617738654183	-0.479263	0.118869266395079	-4.0318532438163	0.0000553387410545134	0.002101320606584	PREDICTED: ras-related protein Rab-35 [Atta cephalotes]	Ras-related protein Rab-35 [Apis mellifera]	OG0006951
Tlon_g02238	577.545070761517	-0.488475	0.139041101879241	-3.51316865762546	0.000442796308363887	0.00899540700441237	alpha-glucosidase-like [Temnothorax curvispinosus]	NA	OG0000189			5
Tlon_g03144	739.111626069564	-0.49531	0.140101424468389	-3.53536680691526	0.000407209472686072	0.00841908281419638	collagen alpha-1(IV) chain [Temnothorax curvispinosus]	Collagen alpha-1(IV) chain [Apis mellifera]	OG0001697
Tlon_g01086	408.630835902826	-0.498298	0.12408555575195	-4.01576034264554	0.000059254446652353	0.00216892627701361	glycine cleavage system H protein, mitochondrial [Temnothorax curvispinosus]	Glycine cleavage system H protein [Apis mellifera]	OG0003475
Tlon_g17800	1422.35891468126	-0.519995	0.174063984564231	-2.9873769159728	0.00281382573579712	0.030732725711139	endoplasmin [Temnothorax curvispinosus]	Heat shock protein 83 [Apis mellifera]	OG0002018
Tlon_g12633	810.551980223253	-0.545952	0.18242857630462	-2.99269080856203	0.0027652974590316	0.0303659556109335	alpha-glucosidase-like [Temnothorax curvispinosus]	alpha-glucosidase [Apis mellifera]	OG0004725
Tlon_g16318	219.17146871816	-0.564843	0.131841406493467	-4.28426425647942	0.0000183344894206664	0.000967441954755423	28S ribosomal protein S33, mitochondrial [Temnothorax curvispinosus]	Small ribosomal subunit protein mS33 [Apis mellifera]	OG0008002
Tlon_g00974	128.607218320851	-0.564978	0.189917086487012	-2.97486673381299	0.00293115856324246	0.0314879315995794	serine/threonine-protein kinase 17B-like [Temnothorax curvispinosus]	Serine/threonine-protein kinase 17A isoform X1 [Apis mellifera]	OG0004238
Tlon_g13973	178.431530506983	-0.56923	0.133361954377177	-4.26830601632447	0.000019696300353909	0.00101298820680927	dynamin isoform X12 [Temnothorax curvispinosus]	dynamin GTPase [Apis mellifera]	OG0006974
Tlon_g01688	142.749334524963	-0.572955	0.142278825209021	-4.02698843446479	0.0000564958103379147	0.00212539330928655	probable multidrug resistance-associated protein lethal(2)03659 [Temnothorax curvispinosus]	Probable multidrug resistance-associated protein lethal(2)03659 isoform X1 [Apis mellifera]	OG0000336
Tlon_g18280	512.574425538296	-0.577305	0.184677960156793	-3.12600738539509	0.00177197101655997	0.0233750592216985	uncharacterized protein LOC112467862 [Temnothorax curvispinosus]	NA	OG0007309
Tlon_g15381	970.437991220746	-0.581461	0.121989161813287	-4.7664951917087	0.00000187458201568003	0.000159006450455341	PREDICTED: tubulin beta-1 chain isoform X1 [Linepithema humile]	Tubulin beta chain [Apis mellifera]	OG0000199	opposite_expr
Tlon_g01909	124.445102346008	-0.587543	0.127768280824974	-4.59850241104162	0.00000425538791109202	0.000293044764114693	histone-arginine methyltransferase CARMER isoform X1 [Temnothorax curvispinosus]	type I protein arginine methyltransferase [Apis mellifera]	OG0003311
Tlon_g17988	183.331121348966	-0.625445	0.130186584657196	-4.80422211922713	0.00000155354292280683	0.000137218367290525	forkhead box protein N3-like isoform X3 [Temnothorax curvispinosus]	Forkhead box protein N3 [Apis mellifera]	OG0001492
Tlon_g16653	162.632087970177	-0.650525	0.129107317486279	-5.03863601981604	0.000000468861156263592	0.000065689064755137	PREDICTED: histone H2A.V [Linepithema humile]	Histone H2A [Apis mellifera]	OG0005478
Tlon_g12006	195.170757857223	-0.671815	0.186874468547291	-3.59500636843832	0.000324383641780226	0.00697339014049238	neprilysin-4-like isoform X1 [Temnothorax curvispinosus]	Neprilysin-4 isoform X1 [Apis mellifera]	OG0002199
Tlon_g04918	169.199283219036	-0.674097	0.127220026502196	-5.29867237892581	0.000000116647720089407	0.000023696984336163	YEATS domain-containing protein 2 [Temnothorax curvispinosus]	YEATS domain-containing protein 2 isoform X1 [Apis mellifera]	OG0003789
Tlon_g03925	142.799886395019	-0.683113	0.138562548907526	-4.92999683389348	0.000000822309494522126	0.0000897696432568164	set1/Ash2 histone methyltransferase complex subunit ASH2 isoform X1 [Temnothorax curvispinosus]	Set1/Ash2 histone methyltransferase complex subunit ASH2 isoform X1 [Apis mellifera]	OG0002128
Tlon_g15718	129.851411294315	-0.779561	0.146506181043285	-5.32101394026088	0.000000103190494229605	0.0000220664725292044	sprouty-related, EVH1 domain-containing protein 3 isoform X1 [Temnothorax curvispinosus]	Sprouty-related, EVH1 domain-containing protein 1 isoform X1 [Apis mellifera]	OG0007922

## Sheet: DEGs_pp_tlon_h
trans_id	baseMean	log2FoldChange	lfcSE	stat	pvalue	padj	blastp_invertabrate	blastp_drosoapis	OrthoGroup	no_2kB_SNPs_in_pp_GWAS	no_intron_SNPs_in_pp_GWAS	no_nonsyn_SNPs_in_pp_GWAS	Spalte1
Tlon_g09129	998.285489894993	0.938505	0.272401169413229	3.44530541397344	0.000570414492797576	0.0351276838730018	putative nuclease HARBI1, partial [Nylanderia fulva]	DDE Tnp4 domain-containing protein [Drosophila melanogaster]	OG0001277
Tlon_g05693	116.876697293267	0.75821	0.147077239774081	5.15518303677309	0.000000253383302589255	0.000157579879123218	hypothetical protein NECAME_07826 [Necator americanus]	LOW QUALITY PROTEIN: uncharacterized protein LOC113218874 [Apis mellifera]	NA
Tlon_g00471	130.61541179147	0.710075	0.202554919915014	3.50559374713386	0.000455590026797295	0.03051026250466	uncharacterized protein LOC112460200 isoform X1 [Temnothorax curvispinosus]	Methionyl-tRNA formyltransferase, mitochondrial [Apis mellifera]	OG0008598
Tlon_g02147	103.358799770896	0.571782	0.150360704918967	3.80273624019539	0.000143106693365209	0.0149685259982815	cytochrome P450 6k1-like [Temnothorax curvispinosus]	Cytochrome P450 6AQ1 [Apis mellifera]	OG0000081
Tlon_g07478	96.7455122623884	0.538349	0.15764293121232	3.41499026355549	0.000637842915074302	0.0376547265726623	uncharacterized protein LOC118647247 isoform X1 [Monomorium pharaonis]	Titin isoform X24 [Apis mellifera]	OG0001096
Tlon_g12404	104.122725606518	0.498151	0.126784907817419	3.92910104127749	0.0000852640099595198	0.0105776800761375	probable oligoribonuclease [Temnothorax curvispinosus]	Probable oligoribonuclease [Apis mellifera]	OG0008802
Tlon_g08632	77.5581242329547	0.486386	0.129627871662827	3.75216988856481	0.000175310593692228	0.017052939568244	transformation/transcription domain-associated protein [Temnothorax curvispinosus]	Transformation/transcription domain-associated protein [Apis mellifera]	OG0000429
Tlon_g12958	51.9123874730715	0.484294	0.135268301459822	3.58024606961625	0.00034327079196	0.0251145126425436	kinesin-like protein KIF20B [Temnothorax curvispinosus]	Kinesin-like protein KIF20B [Apis mellifera]	OG0004314
Tlon_g13027	38.3743718745435	0.447531	0.134076060646789	3.33788904064469	0.000844174530278508	0.0451633373699002	carboxypeptidase B-like isoform X1 [Temnothorax curvispinosus]	Carboxypeptidase B [Apis mellifera]	OG0000067
Tlon_g10854	37.8234390742838	0.434639	0.128040702817837	3.39454010366277	0.000687439710133907	0.0397509786661177	kinesin light chain isoform X5 [Trichogramma pretiosum]	Kinesin light chain [Apis mellifera]	OG0000030
Tlon_g03242	69.4672068244368	-0.75446	0.130348930079687	-5.78800089959123	0.00000000712290300513185	0.0000121944099447857	PREDICTED: multidrug resistance-associated protein 4-like [Acromyrmex echinatior]	Multidrug resistance-associated protein 4 [Apis mellifera]	OG0000214	3
Tlon_g03869	105.48918318306	-0.760561	0.148346923340596	-5.12690641634565	0.000000294541830136855	0.000157579879123218	serine protease gd-like [Temnothorax curvispinosus]	Serine protease gd [Apis mellifera]	OG0000050
Tlon_g01704	1213.7191849875	-0.788302	0.23658988497544	-3.33193399184698	0.000862447097362398	0.0452917003277431	PREDICTED: uncharacterized protein LOC105458105 [Wasmannia auropunctata]	AT07567p [Drosophila melanogaster]	OG0003940
Tlon_g04293	569.993241650051	-0.791034	0.183778939395765	-4.30426791645489	0.0000167538818153786	0.00318696062976979	LOW QUALITY PROTEIN: fatty acid synthase-like [Temnothorax curvispinosus]	Fatty acid synthase [Apis mellifera]	OG0000001
Tlon_g15387	71.4173224935858	-0.815469	0.158827742667634	-5.13429775475294	0.000000283199442828389	0.000157579879123218	feline leukemia virus subgroup C receptor-related protein 2-like [Temnothorax curvispinosus]	Feline leukemia virus subgroup C receptor-related protein 2 [Apis mellifera]	OG0000883
Tlon_g16664	63.9260119027466	-0.83493	0.162341419652861	-5.14304765794009	0.00000027031701377427	0.000157579879123218	phospholipase B1, membrane-associated-like [Temnothorax curvispinosus]	Phospholipase B1, membrane-associated [Apis mellifera]	OG0000486
TlonOBP6	474.059284548192	-0.835949	0.139755164082239	-5.98152345377131	0.00000000221060219867494	0.00000473068870516437	uncharacterized protein LOC112457863 isoform X1 [Temnothorax curvispinosus]	#N/A	OG0010497
Tlon_g17027	1113.52533734538	-0.841783	0.163967737210726	-5.13383191651642	0.000000283901663013098	0.000157579879123218	PREDICTED: probable cytochrome P450 6a14 [Vollenhovia emeryi]	Cytochrome P450 6k1 [Apis mellifera]	OG0000039
Tlon_g11145	4080.51002256051	-0.842716	0.187928707708177	-4.48423278796865	0.00000731767417990907	0.0017399803050006	vitellogenin-2-like [Temnothorax curvispinosus]	Larval-specific very high density lipoprotein precursor [Apis mellifera]	OG0010404
Tlon_g17816	84.6848189515652	-1.07264	0.178731846086218	-6.00137008159308	0.00000000195659462871337	0.00000473068870516437	protein phosphatase 1 regulatory subunit 3C-B isoform X1 [Temnothorax curvispinosus]	Protein phosphatase 1 regulatory subunit [Apis mellifera]	OG0008076
Tlon_g02792	99.8447883241316	0.418857	0.114296339916634	3.66465634931119	0.000247670905825875	0.0204087938685273	LOW QUALITY PROTEIN: transmembrane protein 231-like [Temnothorax curvispinosus]	Transmembrane protein 231 [Apis mellifera]	OG0002752
Tlon_g06058	49.2871494990188	0.418034	0.126173908263099	3.31315975361456	0.000922482721557284	0.047645120687569	uncharacterized protein LOC112455609 [Temnothorax curvispinosus]	Uncharacterized protein LOC551905 [Apis mellifera]	OG0008438
TlonOR42	105.861301516063	0.408905	0.11909032329916	3.43357314232438	0.000595681464279584	0.0359086854523467	odorant receptor 22c-like [Temnothorax curvispinosus]	#N/A	OG0000172
Tlon_g13825	113.355837159929	0.393173	0.101116509279309	3.88831403107407	0.000100942969991755	0.0120009975434642	cytochrome c oxidase subunit 6C [Temnothorax curvispinosus]	Cyclope, isoform A [Drosophila melanogaster]	NA
Tlon_g13028	206.869020317004	0.357366	0.107769326683605	3.31602752101253	0.000913068366340506	0.047645120687569	peptidyl-prolyl cis-trans isomerase, rhodopsin-specific isozyme-like [Temnothorax curvispinosus]	Peptidyl-prolyl cis-trans isomerase [Apis mellifera]	OG0001210
Tlon_g12619	94.0572847994955	0.289579	0.0794942270473489	3.6427695690707	0.00026972027561217	0.0213778292522239	DNA-directed RNA polymerase II 16 kDa polypeptide-like isoform X2 [Temnothorax curvispinosus]	NA	OG0005399
Tlon_g12525	325.552303609708	0.245672	0.0701324044809644	3.50297227840487	0.000460097344281593	0.03051026250466	intraflagellar transport protein 56 isoform X2 [Temnothorax curvispinosus]	Intraflagellar transport protein 56 isoform X1 [Apis mellifera]	OG0004999
Tlon_g12530	258.758864758126	0.21636	0.0585071681234772	3.69800788831485	0.000217298137917121	0.0190447092089271	tRNA (cytosine(38)-C(5))-methyltransferase-like [Temnothorax curvispinosus]	tRNA (cytosine(38)-C(5))-methyltransferase [Apis mellifera]	OG0001811
Tlon_g00362	2139.95053342094	0.152544	0.0449453663192946	3.39399552918699	0.00068880817076871	0.0397509786661177	NADH dehydrogenase [ubiquinone] flavoprotein 2, mitochondrial [Temnothorax curvispinosus]	NADH dehydrogenase [ubiquinone] flavoprotein 2, mitochondrial [Apis mellifera]	OG0006024
Tlon_g06538	3515.71123612325	0.149718	0.0444614913996308	3.3673595908691	0.000758916610124913	0.0423566449776201	uncharacterized protein LOC112453702 [Temnothorax curvispinosus]	Uncharacterized protein LOC408909 isoform X1 [Apis mellifera]	OG0007784
Tlon_g09178	581.331482018829	-0.11366	0.0326981080849571	-3.47603581299505	0.000508884325689079	0.0330003774840797	BRCA1-associated RING domain protein 1-like [Temnothorax curvispinosus]	BRCA1-associated RING domain protein 1 [Apis mellifera]	OG0001778
Tlon_g06281	814.914891507451	-0.12866	0.035432568260243	-3.63111557321457	0.000282198768575784	0.0219601950818973	nuclear factor NF-kappa-B p110 subunit isoform X1 [Temnothorax curvispinosus]	Nuclear factor NF-kappa-B p100 subunit isoform X1 [Apis mellifera]	OG0002306
Tlon_g14615	993.288558031939	-0.184217	0.04889565288718	-3.76755454115694	0.000164854531083515	0.0162201699548838	rho guanine nucleotide exchange factor 10-like protein isoform X1 [Temnothorax curvispinosus]	Rho guanine nucleotide exchange factor 10-like protein isoform X1 [Apis mellifera]	OG0002671
Tlon_g00967	1020.31367425105	-0.187329	0.0509638632127227	-3.6757123722612	0.000237186634556215	0.0199050744294235	kinase D-interacting substrate of 220 kDa B isoform X1 [Temnothorax curvispinosus]	Kinase D-interacting substrate of 220 kDa B isoform X1 [Apis mellifera]	OG0001760
Tlon_g10093	1473.32739824016	-0.18932	0.0519500065960277	-3.64427646550065	0.000268145067670047	0.0213778292522239	PREDICTED: laminin subunit gamma-1 [Trachymyrmex zeteki]	Laminin subunit gamma-1 [Apis mellifera]	OG0007135
Tlon_g00351	2970.40202555957	-0.199129	0.0536680592097814	-3.71038423920236	0.000206944910082337	0.0187638672551637	nicotinate phosphoribosyltransferase isoform X3 [Temnothorax curvispinosus]	NA	OG0001380
Tlon_g06207	1478.28570410611	-0.200585	0.0562245291181746	-3.56757690923207	0.000360297645471025	0.0261368461460337	vascular endothelial growth factor receptor 1 isoform X1 [Temnothorax curvispinosus]	receptor protein-tyrosine kinase [Apis mellifera]	OG0004680
Tlon_g16368	1317.17415450867	-0.205228	0.0555916538832894	-3.69170847723406	0.000222752700883297	0.0190676311956102	integumentary mucin A.1-like [Temnothorax curvispinosus]	Sialomucin core protein 24 [Apis mellifera]	OG0005382
Tlon_g02715	280.278878399493	-0.211088	0.0593752209178697	-3.555152166381	0.000377760399382109	0.0271733530984105	uncharacterized protein LOC112457465 isoform X1 [Temnothorax curvispinosus]	Uncharacterized protein LOC100577268 isoform X1 [Apis mellifera]	OG0002806
Tlon_g12594	3194.32066223722	-0.21329	0.0547907670026835	-3.8928033144471	0.0000990924892088359	0.0119469254595442	aldehyde dehydrogenase, mitochondrial [Temnothorax curvispinosus]	Aldehyde dehydrogenase, mitochondrial [Apis mellifera]	OG0004945
Tlon_g02420	1426.37947032722	-0.217911	0.0577885846443498	-3.77083885711499	0.000162699712831856	0.0161942969981476	membrane-bound O-acyltransferase domain-containing protein 2 isoform X1 [Temnothorax curvispinosus]	Lysophospholipid acyltransferase 2 [Apis mellifera]	OG0002737
Tlon_g14020	1780.86753316548	-0.223391	0.0664785382599669	-3.36035086510278	0.00077843544622102	0.0427141501259739	trans-1,2-dihydrobenzene-1,2-diol dehydrogenase-like [Temnothorax curvispinosus]	Trans-1,2-dihydrobenzene-1,2-diol dehydrogenase [Apis mellifera]	OG0006070
Tlon_g13075	1713.55972032251	-0.224171	0.0599649387716589	-3.73836392524397	0.00018522169926564	0.0176398336781184	pleckstrin homology domain-containing family M member 2 [Temnothorax curvispinosus]	Pleckstrin homology domain-containing family M member 2 [Apis mellifera]	OG0006405
Tlon_g14397	376.328019729444	-0.227659	0.0610523824053479	-3.728917753905	0.000192303899213052	0.0179148023424178	chloride channel protein 2 isoform X1 [Temnothorax curvispinosus]	Chloride channel protein 2 isoform X1 [Apis mellifera]	OG0009554
Tlon_g04754	485.357875749135	-0.235832	0.0681370405012711	-3.46113978405014	0.000537893435631742	0.0338438549370059	3-hydroxyisobutyrate dehydrogenase, mitochondrial isoform X2 [Temnothorax curvispinosus]	3-hydroxyisobutyrate dehydrogenase [Apis mellifera]	OG0002883		1	1
Tlon_g16019	765.262675072353	-0.240592	0.0596470127812253	-4.03360409574183	0.0000549278313978485	0.00770790552074726	pyrroline-5-carboxylate reductase-like isoform X1 [Temnothorax curvispinosus]	Pyrroline-5-carboxylate reductase [Apis mellifera]	OG0010203
Tlon_g13892	560.812156861605	-0.24405	0.0689990062677439	-3.53700410112815	0.000404693381859287	0.027713402789724	beta-ureidopropionase [Temnothorax curvispinosus]	Beta-ureidopropionase [Apis mellifera]	OG0009852
Tlon_g12945	2533.7502309037	-0.253739	0.0642777043981856	-3.94754086678862	0.0000789580432535389	0.00993942426838666	PREDICTED: ATP-citrate synthase [Vollenhovia emeryi]	ATP-citrate synthase [Apis mellifera]	OG0003472
Tlon_g06271	10827.4490514813	-0.255829	0.0729995088000074	-3.50453715557468	0.000457401736088105	0.03051026250466	neprilysin-like [Temnothorax curvispinosus]	Neprilysin-4 isoform X1 [Apis mellifera]	OG0000351
Tlon_g12817	3806.6512111421	-0.259448	0.0753591087957581	-3.44281643697948	0.000575689925374157	0.0351993268657341	uncharacterized protein LOC112463205 [Temnothorax curvispinosus]	Uncharacterized protein LOC100577043 [Apis mellifera]	OG0002524
Tlon_g15193	939.559999450918	-0.26025	0.0703983679766404	-3.69681758884553	0.000218319093592205	0.0190447092089271	fructose-1,6-bisphosphatase 1 [Temnothorax curvispinosus]	fructose-bisphosphatase [Apis mellifera]	OG0003346
Tlon_g12731	2854.45245168731	-0.260842	0.0608298946995056	-4.28805856410512	0.0000180241577104051	0.00335406065219713	probable cytochrome P450 304a1 [Temnothorax curvispinosus]	Probable cytochrome P450 304a1 [Apis mellifera]	OG0000952
Tlon_g00724	349.164072655252	-0.261847	0.0785041964429543	-3.33545237226378	0.000851607402985316	0.0452659545105725	uncharacterized protein LOC112461216 [Temnothorax curvispinosus]	asparaginase [Apis mellifera]	OG0001784
Tlon_g01041	374.220841722306	-0.264467	0.0763506556211019	-3.46384834149792	0.000532506638931158	0.0338438549370059	uncharacterized protein LOC112455383 isoform X1 [Temnothorax curvispinosus]	Uncharacterized protein LOC100576497 isoform X1 [Apis mellifera]	OG0004293
Tlon_g02053	785.725882059953	-0.270758	0.0791112452149739	-3.42249580257775	0.000620490558307344	0.0368847165216032	cAMP-specific 3',5'-cyclic phosphodiesterase isoform X7 [Temnothorax curvispinosus]	Phosphodiesterase [Apis mellifera]	OG0000809
Tlon_g04464	1936.25314889728	-0.276514	0.0722681989089505	-3.82621477518045	0.000130128765934031	0.0147469263938035	4-coumarate--CoA ligase 1-like [Temnothorax curvispinosus]	Luciferin 4-monooxygenase [Apis mellifera]	OG0000077
Tlon_g15687	2165.67518225124	-0.278662	0.0805552459866528	-3.45926096138152	0.00054165982784694	0.0338438549370059	phosphoribosylformylglycinamidine synthase-like, partial [Temnothorax curvispinosus]	phosphoribosylformylglycinamidine synthase [Apis mellifera]	OG0007920		2
Tlon_g15351	1748.52628994934	-0.280035	0.0578629161257911	-4.83963329894413	0.00000130078919783656	0.000556737776674049	glutamyl aminopeptidase-like [Temnothorax curvispinosus]	Aminopeptidase [Apis mellifera]	OG0002215
Tlon_g18318	1886.0129484607	-0.282934	0.0773674023343418	-3.65701773526522	0.000255166731816092	0.0206476562040594	bifunctional purine biosynthesis protein PURH [Temnothorax curvispinosus]	Bifunctional purine biosynthesis protein ATIC [Apis mellifera]	OG0010013
Tlon_g13427	1537.88861447838	-0.284523	0.0841757751699849	-3.38010666859682	0.000724577029359921	0.0408051274429008	serine/threonine-protein kinase S6KL isoform X1 [Temnothorax curvispinosus]	Serine/threonine-protein kinase S6KL isoform X1 [Apis mellifera]	OG0002950
Tlon_g02297	246.150141822834	-0.285173	0.083305249385964	-3.42322477872249	0.000618828821029242	0.0368847165216032	aquaporin AQPAe.a-like [Temnothorax curvispinosus]	Aquaporin isoform X1 [Apis mellifera]	OG0003447
Tlon_g15404	977.275714532371	-0.293556	0.0842090351317461	-3.48604137533939	0.000490225175987313	0.0320330344003923	sialin-like [Temnothorax curvispinosus]	Structure-specific endonuclease subunit SLX4 [Apis mellifera]	OG0008886
Tlon_g13396	993.895791439926	-0.296341	0.0717497032913301	-4.13020378183505	0.0000362441820939163	0.00574537405044303	facilitated trehalose transporter Tret1-2 homolog isoform X1 [Temnothorax curvispinosus]	Facilitated trehalose transporter Tret1-2 homolog [Apis mellifera]	OG0004898
Tlon_g03339	1618.9900234376	-0.298339	0.0677955778883058	-4.4005642720826	0.0000107969740512893	0.0022541975092448	uncharacterized protein LOC112465691 isoform X1 [Temnothorax curvispinosus]	Leukocyte elastase inhibitor [Apis mellifera]	OG0000253
Tlon_g06282	606.790331739839	-0.302216	0.0833645997061891	-3.62523594525412	0.000288697748727938	0.0222635381001005	FAD-dependent oxidoreductase domain-containing protein 1-like, partial [Temnothorax curvispinosus]	FAD-dependent oxidoreductase domain-containing protein 1 [Apis mellifera]	OG0007265
Tlon_g01005	439.986006140095	-0.310006	0.0874755108115327	-3.54391484053918	0.000394232561483073	0.0276491183661622	uncharacterized protein LOC112455263 [Temnothorax curvispinosus]	Lactosylceramide 4-alpha-galactosyltransferase isoform X1 [Apis mellifera]	OG0004262
Tlon_g14261	2562.02532160288	-0.312417	0.0819941684368838	-3.81023483210639	0.000138834853060725	0.0148553292774976	transketolase-like protein 2 isoform X1 [Temnothorax curvispinosus]	transketolase [Apis mellifera]	OG0009299
Tlon_g16713	611.74684550681	-0.320007	0.091402153344707	-3.50109146321169	0.000463356790374509	0.03051026250466	tolloid-like protein 2 isoform X1 [Temnothorax curvispinosus]	Metalloendopeptidase [Apis mellifera]	OG0004830
Tlon_g14337	571.320029397465	-0.320962	0.0930199236722636	-3.45046745359869	0.000559616639319338	0.0347124524099532	tenascin-like, partial [Temnothorax curvispinosus]	Fibrillin-2 [Apis mellifera]	OG0000358
Tlon_g18265	2948.94880752051	-0.321405	0.0804370631877442	-3.99573338957332	0.0000644942836674245	0.00862611044051802	neprilysin-like [Temnothorax curvispinosus]	Neprilysin-4 isoform X1 [Apis mellifera]	OG0000351
Tlon_g16407	576.893838535193	-0.323607	0.0701870618731397	-4.6106339721417	0.00000401442828747503	0.00114545020469287	uncharacterized protein LOC112458258 [Temnothorax curvispinosus]	Uncharacterized protein LOC725784 [Apis mellifera]	OG0004885
Tlon_g06709	735.781518790485	-0.330758	0.0977639096508024	-3.38322789495187	0.000716391586241968	0.0406113376041805	insulin-like growth factor-binding protein complex acid labile subunit [Temnothorax curvispinosus]	Insulin-like growth factor-binding protein complex acid labile subunit [Apis mellifera]	OG0000552
Tlon_g07650	365.399060835354	-0.332679	0.0899702941628516	-3.69765254673515	0.000217602454745533	0.0190447092089271	transient receptor potential cation channel protein painless [Solenopsis invicta]	Transient receptor potential cation channel protein painless [Apis mellifera]	OG0000218
Tlon_g11088	447.530711480582	-0.335101	0.0966847838819812	-3.46591523023005	0.000528429859021621	0.0338438549370059	venom carboxylesterase-6-like, partial [Temnothorax curvispinosus]	Carboxylic ester hydrolase [Apis mellifera]	OG0000563
Tlon_g08321	89.9445494310866	-0.337438	0.0953013737769517	-3.54074231821247	0.00039900305539629	0.0276491183661622	uncharacterized protein LOC112465910 isoform X1 [Temnothorax curvispinosus]	Low-density lipoprotein receptor-related protein 2 isoform X1 [Apis mellifera]	OG0001335
Tlon_g06106	2522.0413669322	-0.340866	0.0816786750588475	-4.17325421546486	0.0000300279571076272	0.00514078625682578	uncharacterized protein LOC112451927 isoform X4 [Temnothorax curvispinosus]	Uncharacterized protein LOC724971 isoform X1 [Apis mellifera]	OG0000566
Tlon_g04534	60.7702786285732	-0.342315	0.0995601238299547	-3.43827444654565	0.00058543402671141	0.0355412430400686	b(0,+)-type amino acid transporter 1-like [Temnothorax curvispinosus]	B(0,+)-type amino acid transporter 1 [Apis mellifera]	OG0005048
Tlon_g07875	105.6534015144	-0.34274	0.102807596872239	-3.33380440289654	0.000856668765270181	0.0452659545105725	histone demethylase UTY isoform X1 [Temnothorax curvispinosus]	Histone demethylase UTY [Apis mellifera]	OG0000530
Tlon_g12300	272.912311037588	-0.344399	0.103127336504919	-3.33954714096702	0.000839151072954049	0.0451633373699002	PREDICTED: dedicator of cytokinesis protein 7 [Atta colombica]	Dedicator of cytokinesis protein 7 [Apis mellifera]	OG0000377		1	1
Tlon_g15824	325.053139925866	-0.346043	0.0976094855466055	-3.54517306190142	0.000392355386675782	0.0276491183661622	uncharacterized protein LOC112461660 [Temnothorax curvispinosus]	Uncharacterized protein LOC410167 [Apis mellifera]	OG0010467
Tlon_g06666	89.4338349274009	-0.349722	0.103182686338018	-3.38934573720822	0.000700596158560172	0.0399806874485005	PREDICTED: trafficking protein particle complex subunit 6B [Acromyrmex echinatior]	NA	NA
Tlon_g18352	2486.87060927581	-0.356499	0.104640845807589	-3.4068856851	0.000657086413163027	0.0385250664155857	PREDICTED: LOW QUALITY PROTEIN: multifunctional protein ADE2 [Trachymyrmex cornetzi]	Multifunctional protein ADE2 [Apis mellifera]	OG0010042
Tlon_g10498	187.812799485538	-0.358808	0.0941218891862469	-3.81216828108889	0.000137753035204721	0.0148553292774976	protein zntD [Temnothorax curvispinosus]	Zinc transporter ZIP1 [Apis mellifera]	OG0004051
Tlon_g03123	2535.6120295174	-0.360613	0.09862241678155	-3.65649881452191	0.000255683593181109	0.0206476562040594	beta-1,3-glucan-binding protein-like [Temnothorax curvispinosus]	Gram-negative bacteria-binding protein 1-2 precursor [Apis mellifera]	OG0000958
Tlon_g06206	366.13761741924	-0.361832	0.0890450228462366	-4.06346712649864	0.0000483491343140031	0.00726085245136607	uncharacterized protein LOC112460374 [Temnothorax curvispinosus]	Uncharacterized protein LOC725816 [Apis mellifera]	OG0004679
Tlon_g08103	604.34957645169	-0.361923	0.102158616705969	-3.54275347974141	0.000395972671796282	0.0276491183661622	cytochrome P450 4c3 [Monomorium pharaonis]	Cytochrome P450 4c3 [Apis mellifera]	OG0000953
Tlon_g06414	365.111829920345	-0.368517	0.111243187742946	-3.31271248150743	0.000923959116137436	0.047645120687569	calcium/calmodulin-dependent protein kinase type 1 isoform X3 [Temnothorax curvispinosus]	Calcium/calmodulin dependent protein kinase I [Drosophila melanogaster]	OG0001483
Tlon_g08210	66.199609876388	-0.377174	0.101230182081374	-3.72590017293668	0.000194619422107831	0.0179148023424178	zwei Ig domain protein zig-8 isoform X4 [Temnothorax curvispinosus]	Hemicentin-1 isoform X1 [Apis mellifera]	OG0002604
Tlon_g11630	1944.38302385636	-0.377793	0.0945060879888141	-3.99755684613298	0.0000639996244434011	0.00862611044051802	cytochrome b5-related protein-like [Temnothorax curvispinosus]	Cytochrome b5-related protein [Apis mellifera]	OG0009020
Tlon_g15355	1359.92073753876	-0.380584	0.105283071463473	-3.61486152040794	0.000300508206886622	0.0227641615128273	acyl-CoA Delta(11) desaturase-like [Temnothorax curvispinosus]	Acyl-CoA Delta(11) desaturase [Apis mellifera]	OG0010412
Tlon_g06433	46.6937933462301	-0.381684	0.114045570029104	-3.34676755971532	0.000817597352430746	0.0442951477013113	serine/threonine-protein kinase PLK1-like [Temnothorax curvispinosus]	Serine/threonine-protein kinase PLK [Apis mellifera]	OG0009623
Tlon_g10622	474.835866922108	-0.38318	0.112940609056435	-3.39275811671207	0.000691927081921909	0.0397509786661177	alpha,alpha-trehalose-phosphate synthase [UDP-forming] isoform X1 [Temnothorax curvispinosus]	Alpha,alpha-trehalose-phosphate synthase [UDP-forming] isoform X1 [Apis mellifera]	OG0003889
Tlon_g00521	239.502730436485	-0.383715	0.106998375115143	-3.58617805512612	0.000335559884153944	0.0247620052444635	histone deacetylase 4 [Temnothorax curvispinosus]	Histone deacetylase [Apis mellifera]	OG0000961
Tlon_g17443	120.128558979504	-0.384338	0.108578210973015	-3.53973788905689	0.000400524611846275	0.0276491183661622	iroquois-class homeodomain protein IRX-3-like isoform X1 [Temnothorax curvispinosus]	Iroquois-class homeodomain protein IRX-6 isoform X1 [Apis mellifera]	OG0001985
Tlon_g04413	31.9638944017392	-0.38441	0.114312806572857	-3.36278739738932	0.000771597627389238	0.0426121012287218	uncharacterized protein LOC112460653 [Temnothorax curvispinosus]	LD37276p [Drosophila melanogaster]	OG0000542
Tlon_g05191	417.499790088211	-0.388415	0.0838597826905113	-4.63172496739775	0.00000362631674314533	0.00109543732069392	lipopolysaccharide-induced tumor necrosis factor-alpha factor homolog [Temnothorax curvispinosus]	Lipopolysaccharide-induced tumor necrosis factor-alpha factor homolog isoform X1 [Apis mellifera]	OG0001294
Tlon_g10141	229.661409154783	-0.390826	0.102811101686141	-3.80139552574272	0.000143883405943168	0.0149685259982815	uncharacterized protein LOC112456330 [Temnothorax curvispinosus]	Uncharacterized protein LOC100578606 isoform X1 [Apis mellifera]	OG0003092
Tlon_g12983	835.854542259541	-0.392508	0.0828884613769864	-4.73537733259627	0.00000218647919017285	0.000850739175812709	glucose-6-phosphate 1-dehydrogenase [Temnothorax curvispinosus]	Glucose-6-phosphate 1-dehydrogenase [Apis mellifera]	OG0009279
Tlon_g06812	31359.6481709644	-0.396654	0.0896535181901233	-4.42429402314865	0.00000967581691739688	0.00212371776443378	apolipophorins [Temnothorax curvispinosus]	Apolipophorins [Apis mellifera]	OG0009836
Tlon_g16461	117.622933190307	-0.403718	0.105746528587225	-3.81778981895672	0.0001346525628705	0.0147772556175831	cilia- and flagella-associated protein 57 [Temnothorax curvispinosus]	Cilia- and flagella-associated protein 57 [Apis mellifera]	OG0009375
Tlon_g02387	210.532198124647	-0.408401	0.0882659648467804	-4.62693451934268	0.00000371117783879949	0.00109543732069392	uncharacterized protein LOC112452486 isoform X1 [Temnothorax curvispinosus]	Proton channel OtopLc [Apis mellifera]	OG0000671
Tlon_g12879	84.0221574981771	-0.410963	0.118777114838522	-3.4599549123597	0.000540265842709601	0.0338438549370059	PREDICTED: UPF0047 protein C4A8.02c [Linepithema humile]	Uncharacterized protein LOC411366 [Apis mellifera]	OG0005560
Tlon_g15655	1162.86134095298	-0.411437	0.0880821536217797	-4.67106277683993	0.00000299645337243386	0.000986524648770532	exosome component 10 [Temnothorax curvispinosus]	phospholipase A1 [Apis mellifera]	OG0008152
Tlon_g04492	661.872323214125	-0.417281	0.0909906350714405	-4.58597707659699	0.00000451868182024347	0.00120874738691513	cysteine dioxygenase type 1 isoform X1 [Temnothorax curvispinosus]	Cysteine dioxygenase [Apis mellifera]	NA
Tlon_g12644	4911.52772588573	-0.4206	0.111428159608411	-3.77463101541398	0.00016024467361587	0.0161375812488452	uncharacterized protein LOC112456868 [Temnothorax curvispinosus]	OBP12 [Apis mellifera]	OG0002402
Tlon_g07716	164.464968338937	-0.421402	0.119287081605232	-3.53267464677545	0.000411378405338505	0.0279476122991873	PREDICTED: alpha-tocopherol transfer protein-like [Trachymyrmex cornetzi]	Retinol-binding protein pinta-like isoform X1 [Apis mellifera]	OG0000100
Tlon_g16587	328.270357490031	-0.424223	0.106557145856085	-3.98117581707076	0.0000685752010124709	0.00889399576767804	saccharopine dehydrogenase-like oxidoreductase, partial [Temnothorax curvispinosus]	GTP cyclohydrolase 1 [Apis mellifera]	OG0000384
Tlon_g00402	458.572526858863	-0.427214	0.11029918718045	-3.87323341173356	0.000107400876865496	0.0125938562461458	uncharacterized protein LOC112458347 [Temnothorax curvispinosus]	Uncharacterized protein LOC724558 [Apis mellifera]	OG0008255
Tlon_g07510	153.144518846787	-0.433462	0.120065055356779	-3.61022443041497	0.000305932178738252	0.022805349805096	UDP-glucuronosyltransferase 1-9-like, partial [Temnothorax curvispinosus]	UDP-glucuronosyltransferase [Apis mellifera]	OG0000048
Tlon_g17552	71.3998066545964	-0.433578	0.120109736593932	-3.60984478480998	0.0003063802835965	0.022805349805096	PREDICTED: twisted gastrulation protein homolog 1-A [Vollenhovia emeryi]	Twisted gastrulation protein homolog 1-A isoform X1 [Apis mellifera]	OG0003675
Tlon_g15357	166.592666641529	-0.435429	0.113125611523802	-3.8490737485584	0.000118565309865817	0.0137151223304243	delta(9)-fatty-acid desaturase fat-7-like, partial [Temnothorax curvispinosus]	GH07782p [Drosophila melanogaster]	OG0000885
Tlon_g18261	222.171082863118	-0.437074	0.117847849375826	-3.70879997035725	0.000208243853883243	0.0187638672551637	papilin isoform X2 [Temnothorax curvispinosus]	Papilin isoform X1 [Apis mellifera]	OG0007298
Tlon_g11122	932.178312235962	-0.438805	0.107567320404312	-4.07934913024399	0.0000451619681262911	0.0070288444938373	uncharacterized protein LOC112455186 [Temnothorax curvispinosus]	Peptidoglycan-recognition protein [Apis mellifera]	OG0002113
Tlon_g13960	55.4179120984878	-0.440805	0.120295256909437	-3.66436053069216	0.000247957308683042	0.0204087938685273	major royal jelly protein 3-like [Temnothorax curvispinosus]	Bee-milk protein [Drosophila melanogaster]	OG0000978		1
Tlon_g10492	1257.67412021119	-0.441142	0.0631660812236383	-6.98384820879073	0.00000000000287202366017323	0.0000000245845225310828	dual oxidase 2-like [Temnothorax curvispinosus]	NA	OG0001913
Tlon_g13736	177.081147371749	-0.444004	0.110069849657563	-4.03383679955443	0.0000548734359707149	0.00770790552074726	uncharacterized protein LOC112454375 [Temnothorax curvispinosus]	Serine protease gd [Apis mellifera]	OG0000050
Tlon_g07700	149.612038044358	-0.44532	0.112110912106277	-3.97213669785688	0.0000712308222107081	0.00910053489736808	integrin beta-PS isoform X3 [Temnothorax curvispinosus]	Uncharacterized protein LOC725540 [Apis mellifera]	OG0000949
Tlon_g09805	246.142469649334	-0.445358	0.116540793308312	-3.82147952972947	0.000132653426673233	0.0147469263938035	cytochrome P450 4C1-like isoform X1 [Temnothorax curvispinosus]	Cytochrome P450 4C1 [Apis mellifera]	OG0000013
Tlon_g18349	2738.39647226316	-0.448402	0.0913803508947376	-4.9069807205791	0.000000924891205288535	0.000439837150959437	PREDICTED: sarcosine dehydrogenase, mitochondrial [Vollenhovia emeryi]	Sarcosine dehydrogenase [Drosophila melanogaster]	OG0010039
Tlon_g02113	125.635881237054	-0.452083	0.134941700524483	-3.35021031621641	0.000807502230349711	0.0440268731961371	slit homolog 2 protein-like, partial [Temnothorax curvispinosus]	Slit homolog 1 protein isoform X1 [Apis mellifera]	OG0006381
Tlon_g02972	1466.7212488684	-0.452866	0.102749112638584	-4.40749012332389	0.000010457536780921	0.0022379128711171	fatty acid synthase [Temnothorax curvispinosus]	Fatty acid synthase [Apis mellifera]	OG0000018
Tlon_g12425	808.158468334144	-0.458551	0.106062217717377	-4.32341272069607	0.0000153633934266339	0.00298887835754513	PREDICTED: 15-hydroxyprostaglandin dehydrogenase [NAD(+)]-like [Vollenhovia emeryi]	Uncharacterized protein LOC724838 [Apis mellifera]	OG0008785
Tlon_g09093	481.358517168356	-0.461588	0.127553775182858	-3.6187749132232	0.000296000947228445	0.022622929538174	alanine aminotransferase 1-like isoform X1 [Temnothorax curvispinosus]	alanine transaminase [Apis mellifera]	OG0000788
Tlon_g13232	216.42274843757	-0.466102	0.110752141660715	-4.20851178689543	0.0000257058122415657	0.00458420318307921	uncharacterized protein LOC112458394 isoform X1 [Temnothorax curvispinosus]	Uncharacterized protein LOC100576271 isoform X1 [Apis mellifera]	OG0003007
Tlon_g03509	174.650754403176	-0.468498	0.139175717525752	-3.36623277319778	0.000762023753102044	0.0423566449776201	kynurenine/alpha-aminoadipate aminotransferase, mitochondrial-like, partial [Temnothorax curvispinosus]	Kynurenine/alpha-aminoadipate aminotransferase, mitochondrial isoform X1 [Apis mellifera]	OG0010280
Tlon_g04208	228.308359420947	-0.470487	0.1047306178502	-4.49235129999726	0.00000704411008783292	0.00172278806719571	uncharacterized protein LOC112461467 [Temnothorax curvispinosus]	Uncharacterized protein LOC551685 isoform X2 [Apis mellifera]	OG0003507
Tlon_g09219	258.608080474222	-0.479897	0.118972171830054	-4.03369074740024	0.000054907570266767	0.00770790552074726	PREDICTED: protein N-terminal asparagine amidohydrolase isoform X3 [Vollenhovia emeryi]	Protein N-terminal asparagine amidohydrolase [Apis mellifera]	OG0004475
Tlon_g02401	29.9852667191259	-0.487573	0.130435675907864	-3.73803309033869	0.000185465541008255	0.0176398336781184	uncharacterized protein LOC112452026 [Temnothorax curvispinosus]	Protein PFC0760c [Apis mellifera]	OG0003515
Tlon_g05080	2701.70519207205	-0.488459	0.117634946195558	-4.15232980625369	0.0000329107497955296	0.00543353629926125	cytochrome P450 4c3 [Monomorium pharaonis]	Cytochrome P450 4c3 [Apis mellifera]	OG0000953
Tlon_g15194	2970.50407572477	-0.48881	0.148105746695852	-3.3004090686978	0.000965439937537939	0.0494860231456572	LOW QUALITY PROTEIN: uncharacterized protein LOC112458965 [Temnothorax curvispinosus]	NA	OG0000399
Tlon_g15206	184.348448414413	-0.496921	0.136803724523326	-3.6323664582433	0.000280833918426097	0.0219601950818973	cytosolic 10-formyltetrahydrofolate dehydrogenase [Temnothorax curvispinosus]	10-formyltetrahydrofolate dehydrogenase [Apis mellifera]	OG0001692
Tlon_g17013	64.2859213448093	-0.502054	0.136407660948515	-3.6805422212786	0.000232738516464301	0.0197251653557863	cell wall transcription factor ACE2-like [Temnothorax curvispinosus]	Krueppel-like factor 10 [Apis mellifera]	OG0005626	6	12
Tlon_g14102	5265.53344039056	-0.511061	0.111413660629967	-4.58705818153842	0.00000449535434613414	0.00120874738691513	inositol oxygenase [Temnothorax curvispinosus]	Inositol oxygenase [Apis mellifera]	OG0006125
Tlon_g09358	723.519748250165	-0.514926	0.129195433708637	-3.98563303992092	0.0000673004553151115	0.00886295226919007	fatty acid synthase [Temnothorax curvispinosus]	Fatty acid synthase [Apis mellifera]	OG0000001
Tlon_g09653	37.5836599558697	-0.515203	0.135606761253949	-3.79924297733241	0.000145138745076795	0.0149685259982815	uncharacterized protein LOC112453429 [Temnothorax curvispinosus]	Uncharacterized protein LOC726672 [Apis mellifera]	OG0006639
Tlon_g05597	95.4748712322224	-0.516892	0.138730171337428	-3.72587983229266	0.00019463511890711	0.0179148023424178	zinc finger protein Noc-like [Temnothorax curvispinosus]	Zinc finger protein Noc-like [Apis mellifera]	OG0010545
Tlon_g14616	181.162837358004	-0.52806	0.12990195634458	-4.06506742009567	0.0000480185790900849	0.00726085245136607	serine--pyruvate aminotransferase-like, partial [Temnothorax curvispinosus]	Alanine--glyoxylate aminotransferase [Apis mellifera]	OG0002670
Tlon_g12053	69.8787916105892	-0.531071	0.140491658545139	-3.78008933951646	0.000156772095662737	0.0159758230818217	RING finger protein 44-like isoform X1 [Temnothorax curvispinosus]	RING finger protein 44 isoform X1 [Apis mellifera]	OG0007652
Tlon_g12921	48.4284309791289	-0.533998	0.133432466412323	-4.00200950409011	0.0000628067751566043	0.00862611044051802	aminopeptidase N-like [Temnothorax curvispinosus]	Aminopeptidase [Apis mellifera]	OG0000008
Tlon_g07064	1469.38794024406	-0.537458	0.110489521179285	-4.86433623143984	0.00000114841548217747	0.000517391396181006	CLIP domain-containing serine protease 2-like isoform X1 [Temnothorax curvispinosus]	Uncharacterized protein LOC726286 [Apis mellifera]	OG0000916
Tlon_g11692	33.9185243847316	-0.53784	0.140681739490648	-3.82309644488735	0.000131786202010907	0.0147469263938035	fat-like cadherin-related tumor suppressor homolog isoform X1 [Temnothorax curvispinosus]	Fat-like cadherin-related tumor suppressor homolog isoform X1 [Apis mellifera]	OG0000806		2	1
Tlon_g11695	1743.67420525604	-0.54342	0.122005046851602	-4.45407639410787	0.00000842550990764964	0.00194925310295894	kunitz-type serine protease inhibitor 2-like [Temnothorax curvispinosus]	LP04037p [Drosophila melanogaster]	OG0002076
Tlon_g05010	38.1517405458546	-0.547241	0.140243767855269	-3.9020690326182	0.0000953739470663155	0.0116628712412523	LOW QUALITY PROTEIN: fatty acid synthase-like [Temnothorax curvispinosus]	Fatty acid synthase [Apis mellifera]	OG0000001
Tlon_g03870	330.278642803098	-0.550064	0.136062801374521	-4.04271956043858	0.0000528347991866151	0.00770790552074726	serine protease gd-like [Temnothorax curvispinosus]	Serine protease gd [Apis mellifera]	OG0000050
Tlon_g14071	325.994631084535	-0.557811	0.134843025687478	-4.13674446836352	0.0000352268022301097	0.00568946088848564	uncharacterized protein LOC112466030 [Temnothorax curvispinosus]	LD28763p [Drosophila melanogaster]	OG0007024
Tlon_g16477	34.2699397238013	-0.564063	0.135864572889547	-4.15165843754415	0.0000330074635001852	0.00543353629926125	C-Maf-inducing protein-like [Temnothorax curvispinosus]	C-Maf-inducing protein [Apis mellifera]	OG0001531		1
Tlon_g07742	88.674859036883	-0.573087	0.129135198090595	-4.43788544897875	0.00000908469419682891	0.00204644690328567	uncharacterized protein LOC112460850 [Temnothorax curvispinosus]	Major facilitator superfamily domain-containing protein 6 isoform X1 [Apis mellifera]	OG0000814
Tlon_g10954	197.033068434472	-0.575043	0.13228646017648	-4.34695634941063	0.0000138039677298989	0.0028005681402531	uncharacterized protein LOC112465294 [Temnothorax curvispinosus]	Toxin 3FTx-Lei1 [Apis mellifera]	OG0004803
Tlon_g08898	103.154411815156	-0.579704	0.13814165447719	-4.19644607136746	0.0000271135984630787	0.00473657964987661	nose resistant to fluoxetine protein 6-like [Temnothorax curvispinosus]	Nose resistant to fluoxetine protein 6 isoform X1 [Apis mellifera]	OG0000130
Tlon_g09263	661.071399953824	-0.583249	0.112820516041574	-5.16970545548583	0.000000234463239910697	0.000157579879123218	mitochondrial enolase superfamily member 1-like [Temnothorax curvispinosus]	L-fuconate dehydratase [Apis mellifera]	OG0004501
Tlon_g14428	128.788081767204	-0.598039	0.110346491155789	-5.41964528636167	0.0000000597174025934503	0.0000730258523142764	PREDICTED: cytochrome P450 9e2-like [Trachymyrmex zeteki]	Uncharacterized protein LOC725621 [Apis mellifera]	OG0000293
Tlon_g07685	54.7563446981677	-0.600816	0.127328412896571	-4.718635729544	0.0000023743153156236	0.000874907086192859	inosine-uridine preferring nucleoside hydrolase-like [Temnothorax curvispinosus]	RE18811p [Drosophila melanogaster]	OG0009672
TlonOBP2	7561.60740767955	-0.601697	0.12560599536039	-4.79035405335925	0.00000166487282571631	0.000678633875625314	uncharacterized protein LOC112456868 [Temnothorax curvispinosus]	#N/A	OG0002404
TlonOBP1	4355.77430002069	-0.608218	0.12990401244999	-4.68205545773276	0.00000284012615277925	0.000972459194711615	pheromone-binding protein Gp-9-like [Temnothorax curvispinosus]	#N/A	OG0001008
Tlon_g01635	61.3671340785597	-0.612215	0.124029581333675	-4.93604407096154	0.000000797230995833602	0.000401429254372684	sialin-like isoform X1 [Temnothorax curvispinosus]	Sialin-like isoform X1 [Apis mellifera]	OG0008338
Tlon_g10321	147.077452133079	-0.616373	0.136795087547821	-4.50581269989056	0.00000661193907023276	0.00166465289532919	TGF-beta receptor type-1 [Temnothorax curvispinosus]	Serine/threonine-protein kinase receptor [Apis mellifera]	OG0004642
Tlon_g04128	37.7106511432073	-0.624214	0.134706105869151	-4.63389431882403	0.00000358850238543339	0.00109543732069392	PREDICTED: multidrug resistance-associated protein 4-like isoform X1 [Vollenhovia emeryi]	Multidrug resistance-associated protein 4 isoform X1 [Apis mellifera]	OG0000214	5	13	1
Tlon_g08889	64.2535196249463	-0.630312	0.148432299012073	-4.24645838901318	0.0000217176091160072	0.00395537731985153	uncharacterized protein LOC112455724 [Temnothorax curvispinosus]	Uncharacterized protein LOC551991 isoform X1 [Apis mellifera]	OG0010164
Tlon_g03868	144.468638074285	-0.633049	0.171345819587452	-3.69456900687169	0.000220260071458386	0.0190447092089271	uncharacterized protein LOC112462861 isoform X2 [Temnothorax curvispinosus]	Serine protease gd [Apis mellifera]	OG0000050
Tlon_g07522	44.0352031244562	-0.642095	0.147852957686364	-4.34279289054179	0.0000140682745363181	0.0028005681402531	nose resistant to fluoxetine protein 6-like [Temnothorax curvispinosus]	Nose resistant to fluoxetine protein 6 isoform X1 [Apis mellifera]	OG0000130
Tlon_g12049	67.6426511283245	-0.647813	0.120717862989439	-5.36633959972579	0.0000000803505907701627	0.0000764223396658436	glyoxylate reductase/hydroxypyruvate reductase-like [Temnothorax curvispinosus]	Glyoxylate reductase/hydroxypyruvate reductase [Apis mellifera]	OG0000503
Tlon_g07569	53.6458823653966	-0.651585	0.138282043568014	-4.71199695004067	0.00000245301052203605	0.000874907086192859	uncharacterized protein LOC105256516 isoform X1 [Camponotus floridanus]	Uncharacterized protein [Drosophila melanogaster]	OG0007965
Tlon_g13447	618.914308061285	-0.659929	0.117874327489574	-5.59858048367169	0.0000000216114065807684	0.000030832273388563	probable chitinase 10 [Temnothorax curvispinosus]	Probable chitinase 10 isoform X1 [Apis mellifera]	OG0000397	2	68	4
Tlon_g03144	91.0036714697667	-0.672746	0.129547551943375	-5.1930424999174	0.000000206884933007367	0.000157579879123218	collagen alpha-1(IV) chain [Temnothorax curvispinosus]	Collagen alpha-1(IV) chain [Apis mellifera]	OG0001697
Tlon_g03578	265.384593213614	-0.697369	0.12977176783454	-5.37380993592103	0.0000000770901172643666	0.0000764223396658436	lysosomal alpha-glucosidase-like [Varroa destructor]	Glucose transporter type 1 isoform X1 [Apis mellifera]	NA
Tlon_g02474	72.6904763009126	-0.740471	0.163207257516499	-4.536996240889	0.00000570611232863824	0.0014801309555498	paired box protein Pax-1-like [Temnothorax curvispinosus]	Paired box protein Pax-1 isoform X1 [Apis mellifera]	OG0000350
Tlon_g00998	355.343665928803	-0.746168	0.112367088443296	-6.64044640151973	0.0000000000312734543556976	0.000000133850384642386	uncharacterized protein LOC112455250 [Temnothorax curvispinosus]	Potassium voltage-gated channel subfamily H member 2 isoform X1 [Apis mellifera]	OG0004257

## Sheet: DEGs_pp_tam_fb
trans_id	baseMean	log2FoldChange	lfcSE	stat	pvalue	padj	blastp_invertabrate	blastp_drosoapis	OrthoGroup	shared_orthoDEG?	no_2kB_SNPs_in_pp_GWAS	no_intron_SNPs_in_pp_GWAS	no_nonsyn_SNPs_in_pp_GWAS
Tame_g13405	471.971513075322	-0.560885	0.173608150760169	-3.23075078113936	0.00123465541137552	0.0278439508023368	uncharacterized protein LOC123313201 [Coccinella septempunctata]	FI21270p1 [Drosophila melanogaster]	OG0009019			1	1
Tame_g11111	1879.94610476655	-0.475133	0.145567740746939	-3.26400256428583	0.00109850171220968	0.0256381306048471	mitochondrial basic amino acids transporter-like [Temnothorax curvispinosus]	Mitochondrial basic amino acids transporter [Apis mellifera]	OG0007833	opposite_expr		2	1
Tame_g07501	111.653453236645	-0.643459	0.0952556594527261	-6.75507370141863	0.0000000000142762666747895	0.00000000438281386916038	serine/threonine-protein phosphatase 4 regulatory subunit 3 isoform X1 [Temnothorax curvispinosus]	Serine/threonine-protein phosphatase 4 regulatory subunit 3 isoform X1 [Apis mellifera]	OG0005960		1
Tame_g00233	254.693212721184	-0.798255	0.128159008594397	-6.22863087132321	0.000000000470528945869776	0.0000000904000089309181	IWS1-like protein [Temnothorax curvispinosus]	IWS1-like protein isoform X1 [Apis mellifera]	OG0002633			1
Tame_g14401	2782.72710011753	-0.742043	0.154743993334539	-4.79529683229235	0.00000162434124591724	0.000122315960612372	PREDICTED: tubulin alpha-1 chain-like [Linepithema humile]	Tubulin alpha chain [Apis mellifera]	OG0000126	opposite_expr		1
Tame_g08735	114.592241492658	-0.551006	0.0915312267336545	-6.01987076037559	0.00000000174556387066864	0.00000029340680221452	PREDICTED: protein tramtrack, alpha isoform isoform X1 [Wasmannia auropunctata]	Probable serine/threonine-protein kinase dyrk2 [Apis mellifera]	OG0006601			1
Tame_g12238	1344.65105082244	-0.495172	0.161793456980059	-3.0605220082064	0.00220951521419566	0.0428066758245382	uncharacterized protein LOC112467016 isoform X2 [Temnothorax curvispinosus]	Uncharacterized protein LOC411209 [Apis mellifera]	OG0008356			1
Tame_g08536	195.76290599113	-0.208638	0.0532856956370253	-3.91546663679277	0.0000902295220006978	0.00390604165024825	methionine--tRNA ligase, mitochondrial-like [Temnothorax curvispinosus]	Methionine--tRNA ligase, mitochondrial [Apis mellifera]	OG0006475			1
Tame_g15669	509.181965555961	0.423653	0.132906095595243	3.18761405833347	0.00143451868158199	0.0312892388680049	sestrin-1 isoform X1 [Temnothorax curvispinosus]	Sestrin-1 isoform X1 [Apis mellifera]	OG0001673			2
Tame_g13089	184.741841930842	0.475884	0.155784106640965	3.05476365785766	0.00225237940011816	0.0432175297397672	TWiK family of potassium channels protein 7 isoform X4 [Apis mellifera]	Uncharacterized protein LOC411958 isoform X1 [Apis mellifera]	OG0008816			3
Tame_g00872	536.621903972527	0.601951	0.165745125830958	3.63178504876447	0.000281467527555974	0.00913282034533246	phosphatidate phosphatase LPIN2 isoform X1 [Temnothorax curvispinosus]	phosphatidate phosphatase [Apis mellifera]	OG0002082
Tame_g05128	405.283418360979	0.620016	0.169562737196022	3.65655653885091	0.000255626049442281	0.00857313918759786	RING finger protein unkempt homolog isoform X7 [Temnothorax curvispinosus]	RING finger protein unkempt homolog isoform X1 [Apis mellifera]	OG0004930
Tame_g06477	461.263088535729	0.623456	0.154543239119124	4.03418652899384	0.000054791781320101	0.00263462649697016	fatty acid synthase [Solenopsis invicta]	Fatty acid synthase [Apis mellifera]	OG0000018
Tame_g07971	1497.99669478391	0.636884	0.164790731956143	3.86480490839948	0.000111178027255054	0.00456299538089228	uncharacterized protein LOC112460793 isoform X2 [Temnothorax curvispinosus]	Uncharacterized protein LOC725732 isoform X1 [Apis mellifera]	OG0006192
Tame_g11235	92.0278481335624	0.651049	0.190412258129376	3.41915744656617	0.000628153684134517	0.0169389280633842	teneurin-a isoform X4 [Temnothorax curvispinosus]	Teneurin-a isoform X1 [Apis mellifera]	OG0000855
Tame_g08738	4000.96723071895	0.672093	0.186730998034983	3.59925905237249	0.000319125165245148	0.0100285711377432	60S ribosomal protein L37a [Monomorium pharaonis]	Large ribosomal subunit protein eL43 [Apis mellifera]	OG0006604	same_expr
Tame_g13206	1565.51289424332	0.712389	0.171439002138966	4.15534898492685	0.0000324791411137261	0.00162030315231101	6-phosphofructo-2-kinase/fructose-2,6-bisphosphatase-like [Temnothorax curvispinosus]	6-phosphofructo-2-kinase/fructose-2, 6-bisphosphatase isoform X1 [Apis mellifera]	OG0008895
Tame_g00716	206.718294181931	0.798943	0.181379058779648	4.40482539316588	0.0000105869116764673	0.000630632305981805	uncharacterized protein LOC112458370 [Temnothorax curvispinosus]	Circadian clock-controlled protein [Apis mellifera]	OG0000234
Tame_g02002	149.546022209606	0.87738	0.187266891560859	4.68518587470304	0.00000279705977070938	0.000195843255173704	GRAM domain-containing protein 2B-like isoform X4 [Temnothorax curvispinosus]	GRAM domain-containing protein 2B isoform X1 [Apis mellifera]	OG0003517
Tame_g02878	128.875823473869	0.977918	0.211031283096954	4.63399491873841	0.00000358675801453056	0.000230883084451475	Meckel syndrome type 1 protein-like [Temnothorax curvispinosus]	Meckel syndrome type 1 protein [Apis mellifera]	OG0003993
Tame_g00201	101.249365632856	-1.28451	0.15322822698817	-8.3829662993274	0.0000000000000000516102563501853	0.00000000000020597653309359	uncharacterized protein LOC112454174 [Temnothorax curvispinosus]	Uncharacterized protein LOC100576985 isoform X1 [Apis mellifera]	OG0002608
Tame_g00219	105.67109293854	-1.25758	0.162801378877096	-7.72461870739641	0.0000000000000112188649022379	0.00000000000639635568926161	PREDICTED: short-chain dehydrogenase/reductase family 16C member 6-like [Vollenhovia emeryi]	NADP-retinol dehydrogenase [Drosophila melanogaster]	OG0001044
Tame_g05792	111.202487167829	-1.24871	0.161155945837758	-7.74843231624945	0.00000000000000930339361638902	0.00000000000639635568926161	retinal homeobox protein Rx2 [Temnothorax curvispinosus]	Retinal homeobox protein Rx2 [Apis mellifera]	OG0001958
Tame_g14297	104.197922318307	-1.15158	0.148951397270815	-7.73123928299749	0.0000000000000106504615344352	0.00000000000639635568926161	uncharacterized protein LOC112458623, partial [Temnothorax curvispinosus]	Uncharacterized protein LOC100577094 [Apis mellifera]	OG0000896
Tame_g14986	234.496213446931	-1.04199	0.127236594722126	-8.18941373296558	0.000000000000000262501701344718	0.000000000000523822145033386	PREDICTED: uncharacterized protein LOC108765184 [Trachymyrmex cornetzi]	Tubulin epsilon and delta complex protein 1 [Apis mellifera]	OG0009668
Tame_g06000	140.482543512066	-0.971326	0.154466545816572	-6.28826379765165	0.000000000321036056406321	0.0000000729722685101224	ERAD-associated E3 ubiquitin-protein ligase HRD1B-like [Temnothorax curvispinosus]	Uncharacterized protein LOC100578017 [Apis mellifera]	OG0005300
Tame_g13341	133.030466869675	-0.923967	0.116627281527173	-7.92239072724002	0.00000000000000232986817312054	0.00000000000232462596973102	exocyst complex component 7 [Temnothorax curvispinosus]	Exocyst complex component 7 [Apis mellifera]	OG0008973
Tame_g07194	210.369032633738	-0.895509	0.128560468275126	-6.96566253844364	0.00000000000326861799095686	0.00000000118591403653717	DNA replication licensing factor Mcm2 [Temnothorax curvispinosus]	DNA replication licensing factor MCM2 [Apis mellifera]	OG0005834
Tame_g14148	123.918472923325	-0.870502	0.108111319868448	-8.05190013546025	0.000000000000000815184113544751	0.00000000000108446659905237	uncharacterized protein LOC112461594 [Temnothorax curvispinosus]	Biogenesis of lysosome-related organelles complex 1 subunit 3 [Apis mellifera]	OG0009264
Tame_g16430	166.640120196609	-0.850679	0.114199837645766	-7.44904268956081	0.0000000000000940199480285097	0.000000000041692623620198	uncharacterized protein LOC112468612 [Temnothorax curvispinosus]	Uncharacterized protein LOC408957 isoform X1 [Apis mellifera]	OG0010380
Tame_g15201	247.711667790362	-0.839814	0.11698750605147	-7.17866032526111	0.00000000000070397804686218	0.000000000280957638502696	adenylate cyclase type 2 [Temnothorax curvispinosus]	adenylate cyclase [Apis mellifera]	OG0009797
Tame_g04672	158.624461108063	-0.803308	0.157074448454861	-5.11418333995003	0.000000315101199405163	0.0000322453560724617	transducin beta-like protein 3 isoform X1 [Temnothorax curvispinosus]	Glycine receptor subunit alpha-2 isoform X1 [Apis mellifera]	OG0000737
Tame_g09623	442.470741121732	-0.796102	0.166660652162483	-4.77678201509204	0.00000178122682291619	0.000131645856486269	serine/threonine-protein phosphatase 2B catalytic subunit 2-like isoform X2 [Temnothorax curvispinosus]	Serine/threonine-protein phosphatase [Apis mellifera]	OG0007154
Tame_g13747	339.108462869208	-0.793451	0.170789726606091	-4.64577902157408	0.00000338795512306672	0.000227850955353468	rap1 GTPase-activating protein 1-like isoform X3 [Temnothorax curvispinosus]	Rap1 GTPase-activating protein 1 isoform X1 [Apis mellifera]	OG0009131
Tame_g05013	171.082718117669	-0.787352	0.105216798494412	-7.48313768386801	0.0000000000000725687828907745	0.0000000000362027515646351	uncharacterized protein LOC112458234 [Temnothorax curvispinosus]	Uncharacterized protein LOC100578613 [Apis mellifera]	OG0004831
Tame_g14992	208.869683868344	-0.759203	0.111799925403983	-6.79072749629585	0.0000000000111569491107848	0.00000000371061532509518	angiomotin-like [Temnothorax curvispinosus]	Angiomotin-like protein 1 isoform X1 [Apis mellifera]	OG0009674
Tame_g06058	267.298388909917	-0.725334	0.124638827588452	-5.81948985722665	0.00000000590275055879313	0.000000872513980746052	proto-oncogene tyrosine-protein kinase ROS isoform X3 [Temnothorax curvispinosus]	Tyrosine-protein kinase receptor [Apis mellifera]	OG0005341	same_expr
Tame_g05467	106.492426271438	-0.721767	0.10753092844449	-6.71218259553065	0.0000000000191734548790967	0.00000000546580417303393	negative elongation factor D [Temnothorax curvispinosus]	Negative elongation factor D [Apis mellifera]	OG0005076
Tame_g08942	109.173973072376	-0.719609	0.182268390384227	-3.94807620501162	0.0000787817292137336	0.00349353201435567	cysteine-rich secretory protein 1-like isoform X1 [Temnothorax curvispinosus]	Cysteine-rich venom protein [Apis mellifera]	OG0006753
Tame_g05928	141.607763242762	-0.710247	0.177823570740522	-3.99411081382344	0.0000649374895474979	0.00301355256725656	protein trapped in endoderm-1-like [Temnothorax curvispinosus]	Protein trapped in endoderm-1 isoform X1 [Apis mellifera]	OG0005247
Tame_g11783	177.642345140601	-0.709997	0.155000457233927	-4.58061472385068	0.00000463611216472892	0.000293694026181478	protein phosphatase 1 regulatory subunit 3C-B isoform X1 [Temnothorax curvispinosus]	Protein phosphatase 1 regulatory subunit [Apis mellifera]	OG0008076	same_expr
Tame_g12170	295.475048706062	-0.703223	0.13528333442362	-5.19815205120231	0.000000201279459422313	0.0000211396400672224	PREDICTED: ESF1 homolog [Wasmannia auropunctata]	ESF1 homolog isoform X1 [Apis mellifera]	OG0008305
Tame_g09682	274.544202610501	-0.697701	0.127434238669585	-5.47498571726846	0.0000000437546900452455	0.00000547781565383891	talin-1 isoform X2 [Temnothorax curvispinosus]	Talin-1 isoform X5 [Apis mellifera]	OG0001372
Tame_g05764	2069.76459654909	-0.696134	0.165849997031008	-4.19737092023763	0.0000270031471964215	0.00139960468131063	cuticle protein CP14.6-like [Formica exsecta]	Cuticular protein 14 precursor [Apis mellifera]	OG0002041	opposite_expr
Tame_g00134	175.413647691626	-0.688943	0.106732987328488	-6.45482785796746	0.000000000108341983128492	0.0000000288261903110541	RING-box protein 2 [Pseudomyrmex gracilis]	MIP07211p [Drosophila melanogaster]	NA
Tame_g02692	248.576650400038	-0.683497	0.111614979064905	-6.12369872500302	0.000000000914276982040721	0.000000165858156151114	coiled-coil domain-containing protein 43-like [Temnothorax curvispinosus]	Coiled-coil domain-containing protein 43 [Apis mellifera]	OG0003859
Tame_g06169	114.760888276195	-0.67037	0.126176919689353	-5.31293488649918	0.000000107873591353059	0.0000119589861969461	PDZ domain-containing protein GIPC3 isoform X2 [Temnothorax curvispinosus]	PDZ domain-containing protein GIPC3 [Apis mellifera]	OG0005406
Tame_g04408	102.327366148618	-0.663327	0.134632619464061	-4.92694099734019	0.000000835269637550563	0.0000724687200753108	xaa-Pro aminopeptidase 1-like isoform X3 [Temnothorax curvispinosus]	Xaa-Pro aminopeptidase 1 isoform X1 [Apis mellifera]	OG0004605
Tame_g02146	1837.63629682541	-0.658093	0.165239886316936	-3.98265064554079	0.0000681508988908889	0.00312632456866135	lisH domain and HEAT repeat-containing protein KIAA1468 homolog [Temnothorax curvispinosus]	LisH domain and HEAT repeat-containing protein KIAA1468 homolog isoform X1 [Apis mellifera]	OG0003624
Tame_g15654	130.460488977838	-0.656531	0.105393408117553	-6.22933696333683	0.000000000468413331549053	0.0000000904000089309181	PREDICTED: U6 snRNA-associated Sm-like protein LSm5 [Linepithema humile]	U6 snRNA-associated Sm-like protein LSm5 [Apis mellifera]	OG0009954
Tame_g10458	1888.55367282719	-0.655598	0.152689929023004	-4.29365803706803	0.0000175753107637577	0.0010165661631617	alpha-tocopherol transfer protein-like [Temnothorax curvispinosus]	Clavesin-2 [Apis mellifera]	OG0007497	opposite_expr
Tame_g13885	144.344513059128	-0.644573	0.103513765497795	-6.22692776124686	0.000000000475670305073736	0.0000000904000089309181	cysteine--tRNA ligase, cytoplasmic-like [Temnothorax curvispinosus]	Cysteine--tRNA ligase, cytoplasmic [Apis mellifera]	OG0000513
Tame_g05986	341.117959502974	-0.629115	0.104536562226406	-6.01813220039913	0.00000000176441073744637	0.00000029340680221452	methylosome subunit pICln [Temnothorax curvispinosus]	Methylosome subunit pICln [Apis mellifera]	OG0005292
Tame_g14004	190.015040593119	-0.62535	0.104844595119643	-5.96454017422029	0.00000000245323907058103	0.000000391635085227556	membrane-bound transcription factor site-1 protease-like [Temnothorax curvispinosus]	Membrane-bound transcription factor site-1 protease [Apis mellifera]	OG0000316
Tame_g09529	166.70873245333	-0.62275	0.0990945312427244	-6.28440310810423	0.000000000329115718662542	0.0000000729722685101224	leptin receptor overlapping transcript-like 1 isoform X1 [Ooceraea biroi]	Leptin receptor gene-related protein [Apis mellifera]	OG0007094
Tame_g12344	2107.41294906845	-0.61344	0.161616334451627	-3.79565889269617	0.000147251847937668	0.00576158946195328	very-long-chain (3R)-3-hydroxyacyl-CoA dehydratase 2 [Temnothorax curvispinosus]	Very-long-chain (3R)-3-hydroxyacyl-CoA dehydratase [Drosophila melanogaster]	OG0008432
Tame_g08427	1067.13294426699	-0.605739	0.162229209071079	-3.7338445424985	0.000188578918273444	0.00703381740961978	pleckstrin homology domain-containing family M member 2 [Temnothorax curvispinosus]	Pleckstrin homology domain-containing family M member 2 [Apis mellifera]	OG0006405
Tame_g00598	171.515383043858	-0.604687	0.130358574384601	-4.63864529704434	0.00000350700343414206	0.000229450011568212	DNA-directed RNA polymerase II subunit GRINL1A [Temnothorax curvispinosus]	DNA-directed RNA polymerase II subunit GRINL1A [Apis mellifera]	OG0002905
Tame_g01354	608.030910184577	-0.60181	0.133963825667511	-4.49232958168927	0.00000704482869401569	0.000425998656330555	eukaryotic peptide chain release factor GTP-binding subunit ERF3A isoform X1 [Temnothorax curvispinosus]	Eukaryotic peptide chain release factor GTP-binding subunit [Apis mellifera]	OG0003294
Tame_g15747	395.126369197809	-0.600717	0.121394001801035	-4.94849214442258	0.000000747906082597964	0.000066330959458855	ATP-dependent zinc metalloprotease YME1 homolog [Temnothorax curvispinosus]	ATP-dependent zinc metalloprotease YME1 homolog isoform X1 [Apis mellifera]	OG0002236
Tame_g11784	107.100336737352	-0.599811	0.119591338975588	-5.01550505503614	0.000000528943337795978	0.0000490933223521802	serine protease snake-like isoform X1 [Temnothorax curvispinosus]	Serine protease snake [Apis mellifera]	OG0002273	opposite_expr
Tame_g09435	96.6622035661059	-0.597508	0.106205846611674	-5.62594119080427	0.0000000184499200090949	0.00000245445435854325	uncharacterized protein C9orf85 homolog isoform X2 [Temnothorax curvispinosus]	Uncharacterized protein C9orf85 homolog [Apis mellifera]	OG0007030
Tame_g06530	199.421061993442	-0.591543	0.122719290028137	-4.82029193334285	0.00000143348295172755	0.000112177067849895	PREDICTED: unconventional myosin-XV [Cyphomyrmex costatus]	Uncharacterized protein LOC408444 isoform X1 [Apis mellifera]	OG0005595
Tame_g05448	173.88681480406	-0.581071	0.0994497608603134	-5.84286265880948	0.00000000513113202492365	0.00000078762876582578	syntaxin-17 [Temnothorax curvispinosus]	Syntaxin-17 [Apis mellifera]	OG0005065
Tame_g06177	199.01404209246	-0.580107	0.100034772598187	-5.79905692467829	0.00000000666888936385735	0.00000095055490896981	peroxisomal membrane protein PEX13 [Temnothorax curvispinosus]	Peroxisomal membrane protein PEX13 [Apis mellifera]	OG0001328
Tame_g10241	280.02044310441	-0.579262	0.14995493201058	-3.86290739837133	0.000112045489182521	0.00456299538089228	PREDICTED: protein alan shepard isoform X3 [Cyphomyrmex costatus]	Protein alan shepard isoform X1 [Apis mellifera]	OG0007393
Tame_g14951	491.895453363143	-0.577434	0.118351310614969	-4.87898272455249	0.00000106634402601737	0.0000868526328129661	beta-1,4-glucuronyltransferase 1-like [Temnothorax curvispinosus]	Beta-1,4-glucuronyltransferase 1 [Apis mellifera]	OG0009643
Tame_g02817	142.185810320211	-0.572633	0.0895523521263125	-6.39439657932727	0.000000000161182598154824	0.0000000402049843272439	probable protein phosphatase 2C T23F11.1 [Temnothorax curvispinosus]	Probable protein phosphatase 2C T23F11.1 isoform X1 [Apis mellifera]	OG0003945
Tame_g00774	1635.72842972883	-0.571446	0.157810525121278	-3.62108640128602	0.000293368512580919	0.00936666986968359	PREDICTED: geranylgeranyl pyrophosphate synthase-like [Cyphomyrmex costatus]	Geranylgeranyl pyrophosphate synthase isoform X1 [Apis mellifera]	OG0000421
Tame_g12046	358.966211872193	-0.570292	0.152899613677647	-3.72984839568066	0.000191595016730089	0.00708014547934987	ribonuclease H-like isoform X1 [Temnothorax curvispinosus]	Ribonuclease H1 [Drosophila melanogaster]	OG0001561
Tame_g06043	152.253189141955	-0.568779	0.103899543424799	-5.47431246728164	0.000000043921348264306	0.00000547781565383891	probable ATP-dependent RNA helicase DHX35 [Temnothorax curvispinosus]	RNA helicase [Apis mellifera]	OG0005333
Tame_g13466	174.486467408197	-0.568005	0.126104780096778	-4.50423226494338	0.00000666133201137332	0.000409005785498322	transmembrane protein 205 [Temnothorax curvispinosus]	Transmembrane protein 205 [Apis mellifera]	OG0009045
Tame_g05269	1919.58722928384	-0.564794	0.165896480510542	-3.4044955795452	0.0006628637316053	0.0174428531356238	synapsin [Temnothorax curvispinosus]	Synapsin [Apis mellifera]	OG0005033
Tame_g13491	500.825080561759	-0.561918	0.131158460002685	-4.28426699530971	0.0000183342635902934	0.00104531494269801	PREDICTED: uncharacterized protein LOC105453834 [Wasmannia auropunctata]	Uncharacterized protein LOC725712 [Apis mellifera]	OG0009058
Tame_g11377	180.528195326932	-0.561242	0.114900520142474	-4.88458819795353	0.00000103645241223273	0.0000866062291346317	zinc finger CCCH-type with G patch domain-containing protein [Temnothorax curvispinosus]	Zinc finger CCCH-type with G patch domain-containing protein [Apis mellifera]	OG0007927
Tame_g09787	111.304286557269	-0.545946	0.108400901395123	-5.03635998795589	0.00000047446787084445	0.0000461068074641635	histone-lysine N-methyltransferase KMT5B [Temnothorax curvispinosus]	[histone H4]-N-methyl-L-lysine(20) N-methyltransferase [Apis mellifera]	OG0002318
Tame_g00857	735.975844228762	-0.543348	0.130224431038655	-4.17239553201983	0.00003014138088604	0.00154223398866905	dolichyl-diphosphooligosaccharide--protein glycosyltransferase subunit 1 [Temnothorax curvispinosus]	Dolichyl-diphosphooligosaccharide--protein glycosyltransferase subunit 1 [Apis mellifera]	OG0003096
Tame_g09093	613.808076311903	-0.540079	0.138009105948952	-3.91336110551702	0.0000910202639621867	0.00390604165024825	probable galactose-1-phosphate uridylyltransferase isoform X1 [Temnothorax curvispinosus]	Galactose-1-phosphate uridylyltransferase [Apis mellifera]	OG0001313	opposite_expr
Tame_g13305	520.95553364979	-0.538791	0.146233333413274	-3.68446097516661	0.000229187135007409	0.00776086724819955	uncharacterized protein LOC112459248 [Temnothorax curvispinosus]	MICOS complex subunit MIC25 isoform X1 [Apis mellifera]	OG0008944
Tame_g05260	426.654229646413	-0.538078	0.143688755660147	-3.74474772431276	0.000180575128908409	0.006863574661652	laccase-4-like isoform X1 [Temnothorax curvispinosus]	Laccase isoform X1 [Apis mellifera]	OG0005026
Tame_g05848	1090.39144748202	-0.536895	0.150407349284179	-3.5696051940703	0.000357519633872292	0.0111473504592525	glycogen synthase kinase-3 beta isoform X2 [Temnothorax curvispinosus]	Glycogen synthase kinase-3 beta isoform X2 [Apis mellifera]	OG0001938
Tame_g00234	6759.91718859023	-0.5314	0.161283068682698	-3.29482717199772	0.000984822285260114	0.023677263496826	PREDICTED: 60S ribosomal protein L18a [Wasmannia auropunctata]	60S ribosomal protein L18a [Apis mellifera]	OG0002634	opposite_expr
Tame_g03447	745.38330286956	-0.528791	0.159636889523476	-3.31246359263994	0.000924781617946364	0.0227827372668144	PREDICTED: AP-2 complex subunit mu [Linepithema humile]	AP-2 complex subunit mu [Apis mellifera]	OG0000703	opposite_expr
Tame_g04091	285.269943183823	-0.521428	0.1036209910781	-5.03206953134822	0.000000485213208091924	0.0000461068074641635	E3 ubiquitin-protein ligase RNF181 [Temnothorax curvispinosus]	NA	OG0004540
Tame_g11960	464.46320936975	-0.518787	0.122805356471158	-4.22446936617779	0.0000239504425957121	0.00127448288532649	thymosin beta isoform X2 [Solenopsis invicta]	Thymosin beta isoform X1 [Apis mellifera]	OG0008170
Tame_g07594	233.71404844566	-0.515304	0.113815760363367	-4.52752553074855	0.00000596783927203458	0.000372150727104531	xylosyltransferase oxt [Temnothorax curvispinosus]	protein xylosyltransferase [Apis mellifera]	OG0006021
Tame_g16106	287.32774100797	-0.511874	0.144547778378347	-3.54120633721879	0.000398301962815186	0.0119470864520785	PREDICTED: E3 ubiquitin-protein ligase AMFR-like [Vollenhovia emeryi]	E3 ubiquitin-protein ligase AMFR [Apis mellifera]	OG0010242
Tame_g04457	199.206996557612	-0.511479	0.120911996605033	-4.23017183705225	0.0000233512866568007	0.00127448288532649	dynamin-binding protein-like isoform X1 [Temnothorax curvispinosus]	Dynamin-binding protein [Apis mellifera]	OG0001263
Tame_g08449	155.053913708004	-0.506421	0.0894264087510425	-5.6629915299968	0.0000000148756505131553	0.00000204719728268975	hexosaminidase D-like isoform X3 [Temnothorax curvispinosus]	beta-N-acetylhexosaminidase [Apis mellifera]	OG0006410
Tame_g14400	173.314537512562	-0.506133	0.0950673368217989	-5.32393864960407	0.000000101544166652529	0.0000115789362602927	E3 ubiquitin-protein ligase RNF14-like [Temnothorax curvispinosus]	RBR-type E3 ubiquitin transferase [Apis mellifera]	OG0009443
Tame_g02275	444.548370145967	-0.504835	0.143872710548391	-3.50890030695042	0.000449963532651807	0.013043768007355	protein lingerer isoform X1 [Temnothorax curvispinosus]	Protein lingerer isoform X1 [Apis mellifera]	OG0003718
Tame_g15271	278.790015048182	-0.500468	0.15105685371665	-3.31311209531953	0.000922639932077109	0.0227827372668144	uncharacterized protein LOC112453867 isoform X4 [Temnothorax curvispinosus]	Uncharacterized protein LOC410237 isoform X1 [Apis mellifera]	OG0009844
Tame_g14214	6091.86654842347	-0.498174	0.1603687833024	-3.10642475675759	0.00189364493684695	0.0383631316901329	PREDICTED: 40S ribosomal protein S11 [Linepithema humile]	Small ribosomal subunit protein uS17 [Apis mellifera]	NA
Tame_g00104	373.277964824883	-0.497295	0.125499122533786	-3.96253522387354	0.0000741580617930897	0.00334391208638025	uncharacterized protein LOC112468052 isoform X1 [Temnothorax curvispinosus]	Uncharacterized protein MAL13P1.304 [Apis mellifera]	OG0002563
Tame_g09090	415.572250467343	-0.496023	0.119245582363252	-4.15967360586164	0.0000318702701876127	0.00161005377618687	proteasome subunit alpha type-6-like [Temnothorax curvispinosus]	Proteasome subunit alpha type [Apis mellifera]	OG0006850	opposite_expr
Tame_g09269	269.461946012488	-0.494052	0.127089880655959	-3.8874210504583	0.000101314924762117	0.00425629331290116	coiled-coil domain-containing protein 39 isoform X4 [Temnothorax curvispinosus]	Coiled-coil domain-containing protein 39 [Apis mellifera]	OG0006964
Tame_g01588	260.429154628568	-0.492223	0.12476981258724	-3.94504515428221	0.0000797849426071824	0.00349913962577214	titin-like, partial [Temnothorax curvispinosus]	Uncharacterized protein LOC100578705 isoform X1 [Apis mellifera]	OG0003458
Tame_g06843	271.848746099317	-0.488891	0.115684113800963	-4.22608369460013	0.0000237793578215807	0.00127448288532649	phosphomannomutase isoform X1 [Temnothorax curvispinosus]	Phosphomannomutase [Apis mellifera]	OG0005672
Tame_g09152	247.69473202786	-0.482725	0.110832317273287	-4.3554522927213	0.0000132792437304962	0.000779374437182503	dnaJ homolog shv [Pogonomyrmex barbatus]	DnaJ homolog shv [Apis mellifera]	OG0002002
Tame_g13707	174.880562252103	-0.482674	0.158830109445679	-3.03893398949653	0.00237416869421898	0.0453363983666409	low-density lipoprotein receptor-related protein 6 [Temnothorax curvispinosus]	Low-density lipoprotein receptor-related protein 6 isoform X1 [Apis mellifera]	OG0009111
Tame_g03336	241.013745253026	-0.482119	0.0957485588297213	-5.03526041279561	0.00000047719964735128	0.0000461068074641635	pyruvate dehydrogenase phosphatase regulatory subunit, mitochondrial [Temnothorax curvispinosus]	Pyruvate dehydrogenase phosphatase regulatory subunit, mitochondrial [Apis mellifera]	OG0004146
Tame_g05094	134.411184871326	-0.482093	0.0914732436227782	-5.27032041222628	0.000000136185815289424	0.0000146896645627052	guanine nucleotide-binding protein G(I)/G(S)/G(T) subunit beta-1 [Temnothorax curvispinosus]	Guanine nucleotide-binding protein G(I)/G(S)/G(T) subunit beta-1 [Apis mellifera]	OG0004900
Tame_g10805	123.657385402354	-0.481529	0.103699367988686	-4.64350532229529	0.00000342547164149539	0.000227850955353468	ragulator complex protein LAMTOR3-A [Temnothorax curvispinosus]	Ragulator complex protein LAMTOR3-A [Apis mellifera]	OG0007648
Tame_g01561	208.950258867823	-0.479498	0.128801724881041	-3.72275702852108	0.000197059136954554	0.00708525239266327	U3 small nucleolar ribonucleoprotein protein IMP4 [Temnothorax curvispinosus]	U3 small nucleolar ribonucleoprotein protein IMP4 [Apis mellifera]	OG0003437
Tame_g10637	258.668420692474	-0.476701	0.151859040015239	-3.13910092253048	0.00169467071359233	0.0354106325546962	cell adhesion molecule 2-like [Temnothorax curvispinosus]	Cell adhesion molecule 2 isoform X1 [Apis mellifera]	OG0007527
Tame_g09253	178.085479610404	-0.476382	0.0975471731199961	-4.8836084083478	0.00000104161839099532	0.0000866062291346317	exostosin-2 isoform X1 [Temnothorax curvispinosus]	Exostosin-2 [Apis mellifera]	OG0006950
Tame_g13246	141.493514368043	-0.475924	0.138072415324678	-3.44691573847764	0.000567025401730181	0.0156068853676217	pyrokinin-1 receptor-like isoform X1 [Temnothorax curvispinosus]	Pyrokinin-like receptor 2 isoform X1 [Apis mellifera]	OG0000981
Tame_g05122	144.258170566269	-0.475275	0.118368648877612	-4.01521271561772	0.000059392203827046	0.00282183673183024	meiosis regulator and mRNA stability factor 1 isoform X1 [Temnothorax curvispinosus]	Meiosis regulator and mRNA stability factor 1 [Apis mellifera]	OG0004926
Tame_g02802	371.966239623947	-0.474439	0.101771562408422	-4.6618073462251	0.00000313444537611268	0.000215682267173546	PREDICTED: ubiquitin carboxyl-terminal hydrolase 46 [Atta cephalotes]	Ubiquitin carboxyl-terminal hydrolase 46 isoform X1 [Apis mellifera]	OG0003933
Tame_g02144	1257.92565613258	-0.467561	0.12906121959582	-3.62278597611905	0.00029144696166455	0.00936666986968359	eukaryotic translation initiation factor eIF1 [Formica exsecta]	Eukaryotic translation initiation factor eIF1 [Apis mellifera]	OG0003622
Tame_g00792	159.523237447017	-0.467445	0.110888918597554	-4.2154360082081	0.0000249296076059699	0.00130913242046613	prostaglandin E synthase 2 [Temnothorax curvispinosus]	Prostaglandin E synthase 2 isoform X1 [Apis mellifera]	OG0003055
Tame_g09779	153.276393239653	-0.467079	0.0857661325566966	-5.44596341506499	0.0000000515257271532028	0.00000623149021419491	uncharacterized protein LOC112466696 isoform X1 [Temnothorax curvispinosus]	Rapamycin-insensitive companion of mTOR [Apis mellifera]	OG0000054
Tame_g01860	236.173341212385	-0.466406	0.12824945947884	-3.63671129291986	0.000276141140009387	0.00910809330394599	uncharacterized protein LOC112462379 isoform X1 [Temnothorax curvispinosus]	Uncharacterized protein LOC552092 isoform X1 [Apis mellifera]	OG0001136
Tame_g11993	242.797361607552	-0.464033	0.121459135951569	-3.82048851696262	0.000133187606451955	0.00531551737349753	RB1-inducible coiled-coil protein 1 isoform X1 [Temnothorax curvispinosus]	RB1-inducible coiled-coil protein 1 isoform X1 [Apis mellifera]	OG0008195
Tame_g06935	579.609069806439	-0.456751	0.138321456828763	-3.30209764768349	0.000959646559352417	0.0233533501120457	uncharacterized protein LOC112454391 [Temnothorax curvispinosus]	Uncharacterized protein LOC724580 [Apis mellifera]	OG0005725
Tame_g03617	110.159832279007	-0.456035	0.0912838848280069	-4.99579252556389	0.000000585946298443248	0.0000531479926610682	coiled-coil domain-containing protein 25 [Temnothorax curvispinosus]	Coiled-coil domain-containing protein 25 [Apis mellifera]	OG0004316
Tame_g09053	244.437299240831	-0.454068	0.0945292889087157	-4.80346817047148	0.00000155940688058126	0.000119684478084612	protein asteroid-like [Temnothorax curvispinosus]	superoxide dismutase [Apis mellifera]	OG0006824	opposite_expr
Tame_g00254	135.380617884792	-0.438976	0.0817570844005051	-5.36927391676591	0.0000000790542711113545	0.00000927957635310046	6-pyruvoyl tetrahydrobiopterin synthase-like [Temnothorax curvispinosus]	6-pyruvoyl tetrahydrobiopterin synthase [Apis mellifera]	OG0002648
Tame_g13174	316.312834476712	-0.434668	0.127016976959989	-3.42212608706551	0.000621334929086468	0.0168690319862864	protein LTV1 homolog [Temnothorax curvispinosus]	Protein LTV1 homolog [Apis mellifera]	OG0008876
Tame_g02449	416.514018649554	-0.426006	0.128467372442785	-3.31606608227517	0.000912942385612161	0.0227722066311133	PIH1 domain-containing protein 1-like isoform X1 [Temnothorax curvispinosus]	PIH1 domain-containing protein 1 [Apis mellifera]	OG0003775
Tame_g03837	252.244602802795	-0.422804	0.112867841598649	-3.74601365267598	0.000179666817244997	0.006863574661652	protein cereblon isoform X1 [Temnothorax curvispinosus]	Protein cereblon [Apis mellifera]	NA
Tame_g00292	394.487480714215	-0.418339	0.0884450568893365	-4.72993537070466	0.00000224591323311251	0.000162971631151855	zinc finger protein ubi-d4 isoform X1 [Temnothorax curvispinosus]	Zinc finger protein ubi-d4 A isoform X1 [Apis mellifera]	OG0002117
Tame_g03328	321.40300303206	-0.415605	0.129724264084489	-3.20375852952165	0.0013564619276649	0.0304137053556776	N-acetylgalactosamine kinase-like isoform X1 [Temnothorax curvispinosus]	N-acetylgalactosamine kinase isoform X1 [Apis mellifera]	OG0001209
Tame_g08898	448.163749150851	-0.409985	0.125261996893667	-3.27301696990365	0.00106406088891559	0.0251282071459297	PREDICTED: superkiller viralicidic activity 2-like 2 [Trachymyrmex cornetzi]	Exosome RNA helicase MTR4 [Apis mellifera]	OG0006714	same_expr
Tame_g08357	320.487265628492	-0.409964	0.110646412835585	-3.70517326215483	0.000211246282284626	0.0075275349339102	phosphoglycerate kinase [Temnothorax curvispinosus]	Phosphoglycerate kinase [Apis mellifera]	OG0006365
Tame_g08485	182.993792593034	-0.40847	0.0963755064266368	-4.23831508208015	0.0000225203563750157	0.00124831586517622	synaptic functional regulator FMR1 isoform X5 [Temnothorax curvispinosus]	Synaptic functional regulator FMR1 isoform X1 [Apis mellifera]	OG0006437
Tame_g05060	134.983802226399	-0.406572	0.0950982378808259	-4.27528516245488	0.0000190892801895133	0.00107303263713166	uncharacterized protein LOC112458206 [Temnothorax curvispinosus]	Uncharacterized protein LOC726322 isoform X1 [Apis mellifera]	OG0004871
Tame_g11650	192.186224331165	-0.404061	0.107973515976245	-3.74222398450234	0.000182398826460331	0.00686748789059603	diacylglycerol kinase epsilon [Temnothorax curvispinosus]	Diacylglycerol kinase [Apis mellifera]	OG0008007
Tame_g09506	132.533824626332	-0.401372	0.121264404749393	-3.30988805272906	0.000933332916954376	0.022852341543343	zinc finger CCHC domain-containing protein 24-like [Temnothorax curvispinosus]	Zinc finger CCHC domain-containing protein 24 [Apis mellifera]	OG0007075
Tame_g09861	173.042185405797	-0.401235	0.113364475294956	-3.53933928405897	0.000401129938506268	0.0119470864520785	cyclin-K isoform X1 [Temnothorax curvispinosus]	Cyclin-K [Apis mellifera]	OG0007259
Tame_g00040	380.524254044886	-0.396541	0.12440213617393	-3.18757533622695	0.00143471077746051	0.0312892388680049	uncharacterized protein LOC112463220 [Temnothorax curvispinosus]	Uncharacterized protein LOC408589 isoform X1 [Apis mellifera]	OG0002514
Tame_g13330	410.916812704447	-0.394597	0.107028602159686	-3.68683513352577	0.000227060355023701	0.00776086724819955	proliferation-associated protein 2G4 [Temnothorax curvispinosus]	Proliferation-associated protein 2G4 [Apis mellifera]	OG0002225
Tame_g03547	515.282568473715	-0.39411	0.113858989235845	-3.46138397373754	0.000537405715184777	0.0149881483433533	proteasome activator complex subunit 3 isoform X1 [Temnothorax curvispinosus]	Proteasome activator complex subunit 3 [Apis mellifera]	OG0001218
Tame_g09160	107.450191179	-0.39378	0.0837215715807817	-4.7034496435772	0.00000255802208881814	0.000182304752794164	activating signal cointegrator 1 complex subunit 1 isoform X1 [Temnothorax curvispinosus]	Activating signal cointegrator 1 complex subunit 1 [Apis mellifera]	OG0006897
Tame_g10168	429.34897733639	-0.384894	0.116004716616557	-3.31791789138688	0.000906911399723596	0.0227640465175904	large proline-rich protein bag6-B isoform X5 [Temnothorax curvispinosus]	Large proline-rich protein BAG6 [Apis mellifera]	OG0007335
Tame_g10753	636.691358509012	-0.380252	0.121887327158986	-3.11970302997646	0.00181033452961455	0.0369478886382319	TOM1-like protein 2 isoform X2 [Temnothorax curvispinosus]	TOM1-like protein 2 isoform X1 [Apis mellifera]	OG0007611
Tame_g10283	184.230707364761	-0.370322	0.0934870631461393	-3.96121347620267	0.0000745698260305293	0.00334391208638025	conserved oligomeric Golgi complex subunit 8 [Temnothorax curvispinosus]	Conserved oligomeric Golgi complex subunit 8 [Apis mellifera]	OG0007425
Tame_g13147	99.098428243241	-0.363714	0.093888171835702	-3.87390983970809	0.000107103050217929	0.00445258618145578	uncharacterized protein C6orf203 homolog [Temnothorax curvispinosus]	Uncharacterized protein C6orf203 homolog [Apis mellifera]	OG0008859
Tame_g15631	183.113111284801	-0.351712	0.0999837150218906	-3.51769135474016	0.000435318363037695	0.0127746734329665	peptide transporter family 1 isoform X1 [Temnothorax curvispinosus]	Peptide transporter family 1 isoform X1 [Apis mellifera]	OG0009938
Tame_g01310	162.392694420269	-0.348585	0.0978898600163702	-3.56099551326191	0.00036945139727191	0.011383352771862	gamma-secretase subunit pen-2 [Temnothorax curvispinosus]	Gamma-secretase subunit PEN-2 [Apis mellifera]	OG0003259	opposite_expr
Tame_g15946	261.366711660612	-0.347213	0.0939811091819369	-3.6944978112192	0.000220321791402974	0.00771319534639708	CKLF-like MARVEL transmembrane domain-containing protein 4 [Temnothorax curvispinosus]	Plasmolipin [Apis mellifera]	OG0010107
Tame_g07137	268.404960596439	-0.339239	0.0895023163572699	-3.79028588411027	0.000150473996102185	0.0058305021208138	uncharacterized protein LOC105202750 [Solenopsis invicta]	N-acetylgalactosaminide beta-1,3-galactosyltransferase [Apis mellifera]	OG0005794
Tame_g15149	105.043099423481	-0.332707	0.0824648815745147	-4.0345324447254	0.0000547111303395278	0.00263462649697016	uncharacterized protein LOC112464178 [Temnothorax curvispinosus]	Neural/ectodermal development factor IMP-L2 isoform X1 [Apis mellifera]	OG0009759
Tame_g05948	152.621713477564	-0.324919	0.0917476931131948	-3.54143575385726	0.000397955759468264	0.0119470864520785	erlin-1-like [Temnothorax curvispinosus]	Erlin-1 [Apis mellifera]	OG0005260
Tame_g10222	225.17683920981	-0.323661	0.0670154914253697	-4.82964316127411	0.0000013677794560163	0.000109176156179221	alpha-N-acetylgalactosaminidase [Temnothorax curvispinosus]	Alpha-galactosidase [Apis mellifera]	OG0007375
Tame_g11266	161.405322563965	-0.322726	0.0874874417168822	-3.68882596501497	0.000225291254369802	0.00776086724819955	BTB/POZ domain-containing protein 1 isoform X2 [Temnothorax curvispinosus]	BTB/POZ domain-containing protein 1 isoform X1 [Apis mellifera]	OG0007875
Tame_g03902	354.168223269486	-0.320674	0.0947600287246778	-3.38406741289787	0.000714204651101198	0.0186300049839535	signal peptidase complex catalytic subunit SEC11A [Nylanderia fulva]	Signal peptidase complex catalytic subunit SEC11 [Apis mellifera]	OG0004398	opposite_expr
Tame_g15015	195.725205755046	-0.310465	0.0918124135671574	-3.38151244653679	0.000720879669563629	0.0186820179300548	transmembrane 9 superfamily member 4 isoform X1 [Solenopsis invicta]	Transmembrane 9 superfamily member [Apis mellifera]	OG0001056
Tame_g01286	287.81325243208	-0.304645	0.0987673358679207	-3.08447334413459	0.00203912881839061	0.0406602084045279	diacylglycerol kinase eta isoform X7 [Temnothorax curvispinosus]	Diacylglycerol kinase [Apis mellifera]	OG0003239
Tame_g14392	233.275205690789	-0.302936	0.0937387189518241	-3.23170315622447	0.00123054815976575	0.0278439508023368	cytochrome b-c1 complex subunit 6, mitochondrial [Temnothorax curvispinosus]	Cytochrome b-c1 complex subunit 6 [Apis mellifera]	OG0009435
Tame_g10905	156.608661519314	-0.300865	0.0918460709481471	-3.27575543496185	0.00105379771614992	0.0250339683640138	lysozyme-like [Temnothorax curvispinosus]	Lysozyme [Apis mellifera]	OG0002085
Tame_g12012	166.946759938155	-0.299844	0.0813874968531616	-3.68415579015893	0.000229461873036218	0.00776086724819955	nuclear receptor-binding factor 2-like isoform X1 [Temnothorax curvispinosus]	Nuclear receptor-binding factor 2 [Apis mellifera]	OG0008208
Tame_g01540	264.080644518539	-0.277587	0.0889982179787834	-3.11902117020684	0.00181452923404998	0.0369478886382319	dnaJ homolog subfamily C member 7 [Temnothorax curvispinosus]	DnaJ homolog subfamily C member 7 isoform X1 [Apis mellifera]	OG0001121
Tame_g14700	176.80364306156	-0.272905	0.0893231796593611	-3.0552529686781	0.00224870764880389	0.0432175297397672	chloride channel protein 2 isoform X1 [Temnothorax curvispinosus]	Chloride channel protein 2 isoform X1 [Apis mellifera]	OG0009554
Tame_g07589	171.885566772782	-0.268985	0.077280720886384	-3.4806277200908	0.000500240258899433	0.0141592827891322	zinc finger CCCH domain-containing protein 15 homolog [Temnothorax curvispinosus]	Zinc finger CCCH domain-containing protein 15 homolog [Apis mellifera]	OG0006017
Tame_g13982	314.08655735466	-0.249881	0.0721608947747886	-3.46282956943768	0.000534526854213476	0.0149881483433533	apoptosis-inducing factor 1, mitochondrial [Temnothorax curvispinosus]	Apoptosis-inducing factor 1, mitochondrial [Apis mellifera]	OG0009189
Tame_g02181	196.764899421447	-0.211351	0.0702013500301463	-3.0106371528186	0.00260700180406509	0.0490780386793574	PREDICTED: F-actin-capping protein subunit beta [Linepithema humile]	F-actin-capping protein subunit beta [Apis mellifera]	OG0003651
Tame_g00606	213.264064443154	-0.205322	0.0655159551067682	-3.13392231634662	0.00172486513470182	0.0356680660756215	ubiquitin-conjugating enzyme E2 L3 isoform X1 [Monomorium pharaonis]	Ubiquitin-conjugating enzyme E2 L3 [Apis mellifera]	OG0002911
Tame_g05786	136.217511720799	0.180296	0.0462830458051308	3.89551780062473	0.0000979891648866872	0.0041603697559869	ribonucleoside-diphosphate reductase subunit M2 B isoform X1 [Temnothorax curvispinosus]	Ribonucleoside-diphosphate reductase subunit M2 B isoform X1 [Apis mellifera]	OG0005168
Tame_g12225	119.433957633517	0.338511	0.112560200675103	3.00737923190522	0.00263510804285617	0.0492263952915932	proton-coupled amino acid transporter-like protein pathetic [Temnothorax curvispinosus]	Proton-coupled amino acid transporter-like protein pathetic [Apis mellifera]	OG0008346
Tame_g16219	140.134465808973	0.343341	0.0836258576204951	4.10567711488198	0.0000403132259939138	0.00198629734495938	protein cramped isoform X1 [Temnothorax curvispinosus]	Protein cramped [Apis mellifera]	OG0010315
Tame_g06583	149.964758493949	0.368558	0.120238345056917	3.06522547471294	0.00217505954092254	0.0425489073996534	phosphatidylserine synthase 1 [Temnothorax curvispinosus]	Phosphatidylserine synthase [Apis mellifera]	OG0005630
Tame_g02893	377.286413485942	0.387009	0.118498881657857	3.26592841775529	0.00109105825945859	0.0256141971382308	dmX-like protein 2 isoform X5 [Temnothorax curvispinosus]	DmX-like protein 2 isoform X1 [Apis mellifera]	OG0004008
Tame_g00050	284.801218811728	0.388784	0.129298602847016	3.00686712293178	0.0026395511381611	0.0492263952915932	mitochondrial uncoupling protein 2-like [Temnothorax curvispinosus]	Mitochondrial uncoupling protein 2 isoform X1 [Apis mellifera]	OG0002520
Tame_g09427	237.304700896734	0.403125	0.121412005896486	3.32030445343583	0.000899193280788086	0.0227640465175904	sorting nexin-4-like [Temnothorax curvispinosus]	Sorting nexin-4 isoform X1 [Apis mellifera]	OG0007029
Tame_g02833	178.493450017863	0.408095	0.119608484310055	3.41192738459617	0.000645052943026268	0.017277894601462	squamous cell carcinoma antigen recognized by T-cells 3-like [Temnothorax curvispinosus]	Squamous cell carcinoma antigen recognized by T-cells 3 [Apis mellifera]	OG0003955
Tame_g00820	95.0970940114185	0.410216	0.129873993724906	3.15857162774687	0.00158544343448631	0.0338268978620918	retinoic acid receptor RXR-alpha-B isoform X1 [Temnothorax curvispinosus]	Ultraspiracle [Apis mellifera]	OG0001083
Tame_g13006	145.395319944038	0.414534	0.121782332021691	3.40389487741656	0.000664323146232728	0.0174428531356238	group XV phospholipase A2-like isoform X1 [Temnothorax curvispinosus]	Group XV phospholipase A2 isoform X1 [Apis mellifera]	OG0008796
Tame_g13153	1178.17495017671	0.420421	0.132422963249286	3.17483489051195	0.00149921781035913	0.0325183602236048	dnaJ homolog subfamily A member 1 isoform X2 [Temnothorax curvispinosus]	DnaJ homolog subfamily A member 1 [Apis mellifera]	OG0002007
Tame_g12234	284.794048794577	0.430871	0.130648940877944	3.29792902868813	0.000974007497268817	0.0235591752824233	CCAAT/enhancer-binding protein [Temnothorax curvispinosus]	CCAAT/enhancer-binding protein [Apis mellifera]	OG0008354
Tame_g08469	323.704273772009	0.437686	0.139580116924698	3.1357352917429	0.0017142385518195	0.0356329482307897	uncharacterized protein LOC112467741 isoform X3 [Temnothorax curvispinosus]	Uncharacterized protein LOC100576592 isoform X1 [Apis mellifera]	OG0006422
Tame_g02431	322.955440732988	0.439455	0.14307806954144	3.07143661768533	0.00213031387092383	0.0418821805855024	integral membrane protein GPR155 isoform X1 [Temnothorax curvispinosus]	Integral membrane protein GPR155 isoform X1 [Apis mellifera]	OG0003764
Tame_g10825	1119.34003642552	0.443601	0.141026818004466	3.14550561404622	0.00165800012805323	0.0348267290055812	tafazzin homolog isoform X2 [Solenopsis invicta]	Tafazzin family protein [Apis mellifera]	OG0007664
Tame_g13118	134.422459741004	0.44695	0.136232436785533	3.28079115797683	0.00103516361242198	0.0247385507615337	inhibitor of growth protein 1 [Temnothorax curvispinosus]	Inhibitor of growth protein [Apis mellifera]	OG0002136
Tame_g16122	99.7581135091056	0.449239	0.139053022630599	3.23070034245604	0.00123487328790118	0.0278439508023368	ankycorbin isoform X5 [Temnothorax curvispinosus]	Ankycorbin isoform X1 [Apis mellifera]	OG0000948
Tame_g10254	1075.46687139129	0.453885	0.145383526700114	3.12198427177335	0.00179636535320566	0.0369478886382319	uncharacterized protein DDB_G0283697-like isoform X2 [Temnothorax curvispinosus]	Uncharacterized protein DDB_G0283697 isoform X1 [Apis mellifera]	OG0007405
Tame_g09420	1692.66476575569	0.454415	0.148317949911512	3.06378639544297	0.00218554898945852	0.0425489073996534	uncharacterized protein LOC112454430 [Temnothorax curvispinosus]	Uncharacterized protein LOC100576878 isoform X1 [Apis mellifera]	NA
Tame_g02902	464.494909297707	0.457038	0.142778615206779	3.20102750475441	0.00136938459847303	0.0305319214106472	PREDICTED: tyrosine-protein kinase CSK isoform X2 [Trachymyrmex zeteki]	Tyrosine-protein kinase [Apis mellifera]	OG0004014
Tame_g02931	695.147681975158	0.461038	0.148953006036981	3.09518891776843	0.00196687575169299	0.0394462368090789	TATA-box-binding protein-like [Temnothorax curvispinosus]	TATA-box-binding protein [Apis mellifera]	OG0004035	same_expr
Tame_g03310	124.379964920612	0.467688	0.140202107119563	3.33581001037449	0.000850512667694763	0.0217589490818577	PREDICTED: liprin-beta-2 isoform X2 [Trachymyrmex cornetzi]	Liprin-beta-1 isoform X13 [Apis mellifera]	OG0004131
Tame_g08796	135.173115390252	0.469358	0.133244205672477	3.52254112659899	0.00042743071828121	0.0126361184937801	ribosomal protein S6 kinase beta-2-like [Temnothorax curvispinosus]	Ribosomal protein S6 kinase [Apis mellifera]	OG0002073
Tame_g05923	98.6331211114418	0.470459	0.152660427162314	3.08173624978627	0.0020579709590866	0.0406602084045279	protein lethal(2)essential for life-like [Temnothorax curvispinosus]	Protein lethal(2)essential for life [Apis mellifera]	OG0000297
Tame_g15104	360.823225581434	0.475649	0.150593923954513	3.15849013003702	0.00158588679364883	0.0338268978620918	39S ribosomal protein L41, mitochondrial isoform X3 [Temnothorax curvispinosus]	39S ribosomal protein L41, mitochondrial [Apis mellifera]	OG0009728
Tame_g14631	124.538128175807	0.478421	0.131654019923176	3.63392391194625	0.000279143213703947	0.00913164398272502	axin-2 isoform X1 [Temnothorax curvispinosus]	Axin-2 isoform X1 [Apis mellifera]	OG0009509
Tame_g00877	507.848304539051	0.483447	0.155757618395003	3.10383962557301	0.0019102684745581	0.0385044519290979	ATP-dependent 6-phosphofructokinase isoform X1 [Temnothorax curvispinosus]	ATP-dependent 6-phosphofructokinase [Apis mellifera]	OG0003108
Tame_g04798	305.443281152278	0.487085	0.160955570108098	3.02620623885669	0.00247643325624549	0.0470640244079797	phosphoglucomutase [Temnothorax curvispinosus]	phosphoglucomutase (alpha-D-glucose-1,6-bisphosphate-dependent) [Apis mellifera]	OG0004785
Tame_g07801	348.334167453494	0.491213	0.146158111312801	3.36083009307707	0.000777086125921345	0.0200087143777554	pre-mRNA-splicing factor CWC22 homolog [Temnothorax curvispinosus]	Pre-mRNA-splicing factor CWC22 homolog [Apis mellifera]	OG0006136
Tame_g04814	179.039566070701	0.492271	0.129395536382046	3.80439113071042	0.000142153414727952	0.00561717107108173	calcium-independent phospholipase A2-gamma-like isoform X1 [Temnothorax curvispinosus]	Calcium-independent phospholipase A2-gamma isoform X1 [Apis mellifera]	OG0004794	same_expr
Tame_g15304	329.73252655469	0.492863	0.159909930121227	3.08213090475122	0.00205524433760064	0.0406602084045279	amyloid-beta-like protein isoform X1 [Temnothorax curvispinosus]	Amyloid-beta-like protein [Apis mellifera]	OG0009870
Tame_g13847	1742.73488885713	0.493354	0.163314377356563	3.02088801842914	0.00252034552023484	0.0476715591054845	branched-chain-amino-acid aminotransferase, cytosolic-like [Temnothorax curvispinosus]	Branched-chain-amino-acid aminotransferase [Apis mellifera]	OG0009149
Tame_g13218	926.801752789806	0.493944	0.154523127839371	3.19656953033251	0.00139072303739913	0.0308354202347773	PREDICTED: tubulin beta-1 chain isoform X1 [Linepithema humile]	Tubulin beta chain [Apis mellifera]	OG0000199	opposite_expr
Tame_g03722	608.399471338807	0.497942	0.157721079675725	3.1571031910438	0.00159344946080513	0.0338268978620918	clustered mitochondria protein homolog isoform X1 [Temnothorax curvispinosus]	Clustered mitochondria protein homolog [Apis mellifera]	OG0004324	opposite_expr
Tame_g02718	1881.37734063895	0.513099	0.157772932548467	3.25213629704461	0.00114541081839608	0.0264238992845015	sialin-like [Temnothorax curvispinosus]	Inorganic phosphate cotransporter [Apis mellifera]	OG0003877
Tame_g02960	953.976738964912	0.51486	0.147576391030387	3.48877120144656	0.000485246300836901	0.0138329856188577	eukaryotic translation initiation factor 3 subunit M-like [Temnothorax curvispinosus]	Eukaryotic translation initiation factor 3 subunit M [Apis mellifera]	OG0004055
Tame_g12584	272.154425571531	0.525218	0.158242192961753	3.31907443422952	0.000903163516000567	0.0227640465175904	BAG domain-containing protein Samui-like isoform X1 [Temnothorax curvispinosus]	BAG domain-containing protein Samui isoform X1 [Apis mellifera]	OG0008610
Tame_g07541	1069.57477749764	0.526476	0.164820267280426	3.19424317938586	0.00140197965334164	0.0309132640689861	sortilin-related receptor-like [Temnothorax curvispinosus]	Sortilin-related receptor [Apis mellifera]	OG0005988
Tame_g09851	650.049726687079	0.53343	0.169162005797989	3.1533700032593	0.00161397095096068	0.0340812596046776	flotillin-2 isoform X2 [Temnothorax curvispinosus]	Flotillin-2 isoform X1 [Apis mellifera]	OG0007254
Tame_g02040	111.131071237151	0.538792	0.153925688541531	3.50033993497875	0.000464665200148123	0.0133415741999364	PREDICTED: centromere protein J [Trachymyrmex zeteki]	Centromere protein J isoform X1 [Apis mellifera]	OG0003538
Tame_g12742	109.977146249232	0.540366	0.170448679562196	3.17025652809534	0.00152304411215773	0.0328565894682244	60S ribosomal protein L9 [Temnothorax curvispinosus]	Large ribosomal subunit protein uL6 [Apis mellifera]	OG0001507	same_expr
Tame_g03353	374.670447488548	0.551706	0.149213941742238	3.6974149793496	0.000217806132132084	0.00769260418884203	sodium/hydrogen exchanger 8 [Temnothorax curvispinosus]	Sodium/hydrogen exchanger [Apis mellifera]	OG0004160
Tame_g04116	374.827431620151	0.557814	0.156687391049421	3.56004358292779	0.000370793249897786	0.011383352771862	PREDICTED: uncharacterized protein LOC108777550 [Cyphomyrmex costatus]	Trichohyalin isoform X1 [Apis mellifera]	OG0004551
Tame_g08348	1566.32002116832	0.558286	0.159134039430127	3.50827368195929	0.000451024802058377	0.013043768007355	scavenger receptor class B member 1-like [Temnothorax curvispinosus]	Scavenger receptor class B member 1 isoform X1 [Apis mellifera]	OG0006359
Tame_g10251	1296.94790343986	0.55986	0.150245810422845	3.7262943758888	0.000194315451976571	0.00708525239266327	ubiquilin-1 [Temnothorax curvispinosus]	Ubiquilin-1 [Apis mellifera]	OG0007402
Tame_g07911	378.183135644289	0.56115	0.155372743046004	3.61163896802342	0.000304267963371712	0.00963756699854368	39S ribosomal protein L54, mitochondrial [Temnothorax curvispinosus]	Large ribosomal subunit protein mL54 [Apis mellifera]	OG0006150
Tame_g02881	421.151517806603	0.561846	0.158338751397675	3.54838142803446	0.000387606471087092	0.0118086826420503	uncharacterized protein LOC112451789 [Temnothorax curvispinosus]	IP11764p [Drosophila melanogaster]	OG0003996	same_expr
Tame_g10264	488.93730566718	0.56197	0.163140238232484	3.44470558497849	0.000571681708293857	0.0156272719027451	protein sickie [Pogonomyrmex barbatus]	Protein sickie [Apis mellifera]	OG0007414
Tame_g14794	116.590688555891	0.562035	0.154122528754148	3.64667472156431	0.000265655864734338	0.00883527130128953	protein unc-45 homolog B-like [Temnothorax curvispinosus]	Protein unc-45 homolog B [Apis mellifera]	OG0000024
Tame_g01485	122.405698822842	0.56558	0.163476964616986	3.45969372308152	0.000540790118126504	0.0149881483433533	peptidyl-alpha-hydroxyglycine alpha-amidating lyase 2-like [Temnothorax curvispinosus]	NA	OG0003382
Tame_g15861	3780.64549150717	0.568862	0.166930642260751	3.40777223151431	0.00065495540078701	0.0174261800302731	PREDICTED: multifunctional protein ADE2 [Atta cephalotes]	Multifunctional protein ADE2 [Apis mellifera]	OG0010042
Tame_g07746	309.410013269561	0.570065	0.175572269360903	3.24689683319197	0.00116670672938665	0.0267604974539202	multidrug resistance protein homolog 49 isoform X1 [Temnothorax curvispinosus]	Multidrug resistance protein homolog 49 isoform X1 [Apis mellifera]	OG0006098
Tame_g06378	195.008843991106	0.582754	0.156531913118289	3.72290873313586	0.000196940726512008	0.00708525239266327	chitinase domain-containing protein 1 isoform X1 [Temnothorax curvispinosus]	Chitinase domain-containing protein 1 [Apis mellifera]	OG0001862
Tame_g15930	452.589082654127	0.589577	0.180770343234485	3.26147236139705	0.00110835236884289	0.0257176413026278	protein cueball [Temnothorax curvispinosus]	Protein cueball [Apis mellifera]	OG0010092
Tame_g12479	2664.54840259173	0.591915	0.153733768560706	3.85025797977825	0.000117993475039541	0.0047566864533617	NADP-dependent malic enzyme-like isoform X2 [Temnothorax curvispinosus]	Malic enzyme [Apis mellifera]	OG0008552
Tame_g12182	300.03396463554	0.597946	0.149428433071297	4.00155231369767	0.000062928278132263	0.00295466774148073	stromal membrane-associated protein 1 [Temnothorax curvispinosus]	Stromal membrane-associated protein 1 [Apis mellifera]	OG0008316

## Sheet: DEGs_pp_tam_h
trans_id	baseMean	log2FoldChange	lfcSE	stat	pvalue	padj	blastp_invertabrate	blastp_drosoapis	OrthoGroup	no_2kB_SNPs_in_pp_GWAS	no_intron_SNPs_in_pp_GWAS	no_nonsyn_SNPs_in_pp_GWAS
Tame_g14630	277.788291192085	0.366940518094559	0.0790601176207457	4.64128474807976	0.00000346249590301618	0.0307227261474625	fatty-acid amide hydrolase 2-like [Temnothorax curvispinosus]	Fatty-acid amide hydrolase 2-B [Apis mellifera]	OG0009508	1	10	0

## Sheet: topGO_pp_tlon
T. longispinosus
fatbody							head
GO.ID	Term	Annotated	Significant	Expected	Fisher		GO.ID	Term	Annotated	Significant	Expected	Fisher
GO:0006412	translation	546	60	6.65	< 0.000000000000000000000000000001		GO:0006633	fatty acid biosynthetic process	119	4	0.45	0.0011
GO:0006457	protein folding	125	10	1.52	0.0000031		GO:0006629	lipid metabolic process	923	10	3.49	0.0037
GO:0006123	mitochondrial electron transport, cytochrome c to oxygen	7	3	0.09	0.0000602		GO:0009058	biosynthetic process	4699	20	17.74	0.0148
GO:0042256	cytosolic ribosome assembly	5	2	0.06	0.0014		GO:0072350	tricarboxylic acid metabolic process	6	1	0.02	0.0224
GO:0032981	mitochondrial respiratory chain complex I assembly	6	2	0.07	0.0021		GO:0006730	one-carbon metabolic process	6	1	0.02	0.0224
GO:0051603	proteolysis involved in protein catabolic process	338	12	4.12	0.0032		GO:0043063	intercellular bridge organization	6	1	0.02	0.0224
GO:0006511	ubiquitin-dependent protein catabolic process	305	9	3.71	0.0197		GO:0005992	trehalose biosynthetic process	6	1	0.02	0.0224
GO:0006801	superoxide metabolic process	19	2	0.23	0.0220		GO:0007140	male meiotic nuclear division	6	1	0.02	0.0224
GO:1902600	proton transmembrane transport	52	3	0.63	0.0254		GO:0008608	attachment of spindle microtubules to kinetochore	8	1	0.03	0.0298
GO:0044282	small molecule catabolic process	73	4	0.89	0.0287		GO:0006020	inositol metabolic process	9	1	0.03	0.0335
GO:0006012	galactose metabolic process	24	2	0.29	0.0342		GO:0006189	'de novo' IMP biosynthetic process	11	1	0.04	0.0408
GO:0015986	proton motive force-driven ATP synthesis	27	2	0.33	0.0425		GO:0009086	methionine biosynthetic process	12	1	0.05	0.0444
GO:0022904	respiratory electron transport chain	33	6	0.4	0.0469		GO:0007094	mitotic spindle assembly checkpoint signaling	13	1	0.05	0.0480
GO:0042773	ATP synthesis coupled electron transport	29	5	0.35	0.0471		GO:0046395	carboxylic acid catabolic process	51	2	0.19	0.0545
GO:0006414	translational elongation	30	2	0.37	0.0514		GO:0006561	proline biosynthetic process	17	1	0.06	0.0623
GO:0006606	protein import into nucleus	31	2	0.38	0.0545		GO:0055085	transmembrane transport	2008	11	7.58	0.0636
GO:0006888	endoplasmic reticulum to Golgi vesicle-mediated transport	32	2	0.39	0.0577		GO:0006006	glucose metabolic process	19	1	0.07	0.0694
GO:0006108	malate metabolic process	5	1	0.06	0.0594		GO:0006508	proteolysis	2022	12	7.64	0.0752
GO:0045947	negative regulation of translational initiation	5	1	0.06	0.0594		GO:0044282	small molecule catabolic process	73	3	0.28	0.0779
GO:0000470	maturation of LSU-rRNA	5	1	0.06	0.0594		GO:0006085	acetyl-CoA biosynthetic process	23	1	0.09	0.0834
GO:0046168	glycerol-3-phosphate catabolic process	6	1	0.07	0.0709		GO:0006807	nitrogen compound metabolic process	9087	34	34.31	0.0861
GO:0006546	glycine catabolic process	6	1	0.07	0.0709		GO:0006821	chloride transport	24	1	0.09	0.0869
GO:0006730	one-carbon metabolic process	6	1	0.07	0.0709		GO:0006164	purine nucleotide biosynthetic process	203	4	0.77	0.0974
GO:0007140	male meiotic nuclear division	6	1	0.07	0.0709		GO:0009435	NAD biosynthetic process	29	1	0.11	0.1040
GO:0072350	tricarboxylic acid metabolic process	6	1	0.07	0.0709		GO:0030198	extracellular matrix organization	32	1	0.12	0.1141
GO:0032933	SREBP signaling pathway	6	1	0.07	0.0709		GO:0009063	amino acid catabolic process	36	1	0.14	0.1274
GO:0043063	intercellular bridge organization	6	1	0.07	0.0709		GO:0043648	dicarboxylic acid metabolic process	38	1	0.14	0.1340
GO:0006099	tricarboxylic acid cycle	79	3	0.96	0.0720		GO:0016575	histone deacetylation	40	1	0.15	0.1406
GO:0005977	glycogen metabolic process	37	2	0.45	0.0745		GO:0045087	innate immune response	43	1	0.16	0.1503
GO:0045048	protein insertion into ER membrane	7	1	0.09	0.0822		GO:0006869	lipid transport	190	2	0.72	0.1612
GO:0006011	UDP-glucose metabolic process	7	1	0.09	0.0822		GO:1902600	proton transmembrane transport	52	1	0.2	0.1788
GO:0006122	mitochondrial electron transport, ubiquinol to cytochrome c	7	1	0.09	0.0822		GO:0007178	transmembrane receptor protein serine/threonine kinase signaling pathway	52	1	0.2	0.1788
GO:0019441	tryptophan catabolic process to kynurenine	7	1	0.09	0.0822		GO:0006979	response to oxidative stress	54	1	0.2	0.1850
GO:0006996	organelle organization	907	13	11.05	0.0849		GO:0007156	homophilic cell adhesion via plasma membrane adhesion molecules	55	1	0.21	0.1881
[…]							[…]

## Sheet: topGO_pp_tame
T. americanus
fatbody								head
GO.ID	Term	Annotated	Significant	Expected	Fisher			GO.ID	Term	Annotated	Significant	Expected	Fisher
GO:0006821	chloride transport	24	2	0.12	0.0055			not possible due to low number of DEGs
GO:0032535	regulation of cellular component size	55	2	0.29	0.0138
GO:0007269	neurotransmitter secretion	5	1	0.03	0.0231
GO:1905775	negative regulation of DNA helicase activity	5	1	0.03	0.0231
GO:0033499	galactose catabolic process via UDP-galactose	5	1	0.03	0.0231
GO:0006857	oligopeptide transport	5	1	0.03	0.0231
GO:0000422	autophagy of mitochondrion	5	1	0.03	0.0231
GO:0022008	neurogenesis	138	2	0.72	0.0275
GO:1901031	regulation of response to reactive oxygen species	6	1	0.03	0.0276
GO:0006096	glycolytic process	59	2	0.31	0.0309
GO:0006729	tetrahydrobiopterin biosynthetic process	7	1	0.04	0.0321
GO:0006423	cysteinyl-tRNA aminoacylation	7	1	0.04	0.0321
GO:0046835	carbohydrate phosphorylation	8	1	0.04	0.0366
GO:0051016	barbed-end actin filament capping	8	1	0.04	0.0366
GO:0009408	response to heat	8	1	0.04	0.0366
GO:0090090	negative regulation of canonical Wnt signaling pathway	9	1	0.05	0.0411
GO:0016560	protein import into peroxisome matrix, docking	9	1	0.05	0.0411
GO:0097720	calcineurin-mediated signaling	9	1	0.05	0.0411
GO:0006431	methionyl-tRNA aminoacylation	9	1	0.05	0.0411
GO:0030166	proteoglycan biosynthetic process	10	1	0.05	0.0456
GO:0019991	septate junction assembly	11	1	0.06	0.0500
GO:0009081	branched-chain amino acid metabolic process	11	1	0.06	0.0500
GO:0007205	protein kinase C-activating G protein-coupled receptor signaling pathway	77	2	0.4	0.0501
GO:0006189	'de novo' IMP biosynthetic process	12	1	0.06	0.0545
GO:0009263	deoxyribonucleotide biosynthetic process	12	1	0.06	0.0545
GO:0006002	fructose 6-phosphate metabolic process	12	1	0.06	0.0545
GO:0045892	negative regulation of DNA-templated transcription	82	2	0.43	0.0560
GO:0006003	fructose 2,6-bisphosphate metabolic process	14	1	0.07	0.0632
GO:0032367	intracellular cholesterol transport	14	1	0.07	0.0632
GO:0006801	superoxide metabolic process	15	1	0.08	0.0676
GO:0006120	mitochondrial electron transport, NADH to ubiquinone	15	1	0.08	0.0676
GO:0009298	GDP-mannose biosynthetic process	15	1	0.08	0.0676
GO:0006012	galactose metabolic process	21	2	0.11	0.0713
GO:0006000	fructose metabolic process	16	1	0.08	0.0719
GO:0006171	cAMP biosynthetic process	17	1	0.09	0.0763
GO:0006465	signal peptide processing	18	1	0.09	0.0806
GO:0006122	mitochondrial electron transport, ubiquinol to cytochrome c	19	1	0.1	0.0849
GO:0006518	peptide metabolic process	822	10	4.27	0.0887
GO:0000045	autophagosome assembly	20	1	0.1	0.0891
GO:0042274	ribosomal small subunit biogenesis	21	1	0.11	0.0934
GO:0000387	spliceosomal snRNP assembly	23	1	0.12	0.1018
GO:0042398	cellular modified amino acid biosynthetic process	23	1	0.12	0.1018
GO:0006412	translation	758	8	3.93	0.1132
GO:0007009	plasma membrane organization	29	1	0.15	0.1266
GO:0006457	protein folding	144	2	0.75	0.1449
GO:0032006	regulation of TOR signaling	34	1	0.18	0.1468
GO:0005975	carbohydrate metabolic process	648	9	3.36	0.1507
GO:0070286	axonemal dynein complex assembly	36	1	0.19	0.1547
GO:0006839	mitochondrial transport	37	1	0.19	0.1586
[…]

## Sheet: DEGs_clim_tlon_fb
trans_id	baseMean	log2FoldChange	lfcSE	stat	pvalue	padj	blastp_invertabrate	blastp_drosoapis	OrthoGroup	shared_orthoDEG	no_2kB_SNPs_in_clim_GWAS	no_intron_SNPs_in_clim_GWAS	no_nonsyn_SNPs_in_clim_GWAS
Tlon_g18103	488.210505872417	0.19211	0.067550119421198	2.84396272172141	0.00445562605694851	0.0429090291181284	LOW QUALITY PROTEIN: fatty acid synthase-like [Temnothorax curvispinosus]	Fatty acid synthase [Apis mellifera]	OG0000001			2
Tlon_g05068	533.346698308114	0.194796	0.0656649077326225	2.96651603151639	0.00301194658101361	0.0319310103466717	homogentisate 1,2-dioxygenase [Temnothorax curvispinosus]	Homogentisate 1,2-dioxygenase [Apis mellifera]	OG0008230
Tlon_g03144	739.111626069564	0.200535	0.0563113402291654	3.56117727184545	0.000369195704877588	0.00695634753024293	collagen alpha-1(IV) chain [Temnothorax curvispinosus]	Collagen alpha-1(IV) chain [Apis mellifera]	OG0001697
Tlon_g00351	1699.3011695291	0.214423	0.0586965118776415	3.65307243879096	0.0002591210917516	0.00530141735785355	nicotinate phosphoribosyltransferase isoform X4 [Temnothorax curvispinosus]	NA	OG0001380
Tlon_g08874	152.756423345924	0.268903	0.070606937384811	3.80845667393264	0.000139836841302725	0.00317429629757186	ribonuclease P protein subunit p29 [Temnothorax curvispinosus]	Ribonuclease P protein subunit p29 [Apis mellifera]	OG0010151
Tlon_g09750	145.266700094778	0.288589	0.0722671926313257	3.99335495573266	0.000065144934652964	0.00165183991218446	LOW QUALITY PROTEIN: fatty acid synthase-like [Temnothorax curvispinosus]	Fatty acid synthase [Apis mellifera]	OG0000001
Tlon_g05553	473.84191088631	0.330457	0.103477429376365	3.19351973653034	0.00140549729585188	0.018169091012387	PREDICTED: putative uncharacterized protein ART2 [Dinoponera quadriceps]	LOW QUALITY PROTEIN: uncharacterized protein LOC113219358 [Apis mellifera]	OG0000196
Tlon_g05010	355.619688946392	0.347234	0.0776255504325761	4.47319085336817	0.00000770609389699536	0.000300746448308306	LOW QUALITY PROTEIN: fatty acid synthase-like [Temnothorax curvispinosus]	Fatty acid synthase [Apis mellifera]	OG0000001
Tlon_g01704	602.568941290742	0.524254	0.0931658053849873	5.62710814917684	0.0000000183255840841186	0.00000213068437387789	PREDICTED: uncharacterized protein LOC105458105 [Wasmannia auropunctata]	AT07567p [Drosophila melanogaster]	OG0003940
Tlon_g05655	660.069117996235	0.722121	0.108537565918907	6.65319345617809	0.0000000000286800810506966	0.0000000136717946368671	uncharacterized protein LOC105277873 isoform X1 [Ooceraea biroi]	E3 ubiquitin-protein ligase MSL2 isoform X1 [Apis mellifera]	OG0001226			1
Tlon_g08050	3058.70382348152	0.871737	0.108135806876844	8.06149860042151	0.000000000000000753647570161586	0.00000000000359263796696028	fatty acid synthase [Solenopsis invicta]	Fatty acid synthase [Apis mellifera]	OG0000001		1
Tlon_g10513	391.549099373044	-0.520924	0.070136290228087	-7.42731650234065	0.000000000000110822965121949	0.000000000178444253678229	uncharacterized protein LOC112465123 [Temnothorax curvispinosus]	Uncharacterized protein LOC413056 [Apis mellifera]	OG0000693			1
Tlon_g09610	3379.7035492273	-0.501497	0.0724406490036394	-6.92287207386528	0.00000000000442577413365245	0.00000000351627754918687	60S ribosomal protein L37a [Monomorium pharaonis]	Large ribosomal subunit protein eL43 [Apis mellifera]	OG0006604
Tlon_g04030	490.639287946741	-0.477332	0.0642822722753637	-7.42556474424187	0.000000000000112299719117828	0.000000000178444253678229	DNA damage-binding protein 1 [Temnothorax curvispinosus]	DNA damage-binding protein 1 [Apis mellifera]	OG0007019
Tlon_g12623	2968.67876692605	-0.474107	0.0789831519594882	-6.00262921018683	0.00000000194147646655874	0.000000392584861846699	cytochrome P450 6k1-like [Temnothorax curvispinosus]	Cytochrome P450 6AQ1 [Apis mellifera]	OG0000081
Tlon_g08615	130.250235254067	-0.450917	0.0785498867579918	-5.74051500441697	0.00000000943890570647234	0.00000136349283341678	maltase 1-like [Temnothorax curvispinosus]	alpha-glucosidase [Drosophila melanogaster]	OG0001594
TlonOBP4	14774.6625901955	-0.428232	0.0782246198251472	-5.4743873340101	0.0000000439027851710907	0.0000043474353909872	Odorant binding protein 4 precursor [Apis mellifera]	Odorant binding protein 4 precursor [Apis mellifera]	OG0002403
Tlon_g03931	656.595655580151	-0.427772	0.0651156636786838	-6.56942107305705	0.0000000000505112597122137	0.0000000200655979206769	glycerol-3-phosphate dehydrogenase [NAD(+)], cytoplasmic-like [Temnothorax curvispinosus]	Glycerol-3-phosphate dehydrogenase [NAD(+)] [Apis mellifera]	OG0005578
Tlon_g14994	232.373333726027	-0.423248	0.0588960914270949	-7.18634430713167	0.000000000000665490976924317	0.000000000793098871749555	dnaJ homolog subfamily C member 2 [Temnothorax curvispinosus]	DnaJ homolog subfamily C member 2 isoform X1 [Apis mellifera]	OG0002003
Tlon_g16429	93.5756080708298	-0.422622	0.0665078255943426	-6.35446735913896	0.000000000209150050093292	0.0000000664678859196481	uncharacterized protein LOC112453600 [Temnothorax curvispinosus]	GH02741p3 [Drosophila melanogaster]	OG0009349
Tlon_g04123	664.518395386453	-0.218564	0.059326827592658	-3.68406097549972	0.000229547291362663	0.0047980529708006	PREDICTED: multidrug resistance-associated protein 4-like isoform X1 [Vollenhovia emeryi]	Multidrug resistance-associated protein 4 isoform X1 [Apis mellifera]	OG0000214			53	11
Tlon_g10564	172.539271976451	-0.244054	0.0657088454656231	-3.71417682658915	0.000203866212382677	0.00435798311402791	MMS19 nucleotide excision repair protein homolog [Temnothorax curvispinosus]	MMS19 nucleotide excision repair protein [Apis mellifera]	OG0004001				1
Tlon_g02383	749.968235981472	-0.307528	0.0732123351988087	-4.20048828422354	0.0000266339950774568	0.000824443211261277	uncharacterized protein LOC112452450 [Temnothorax curvispinosus]	Uncharacterized protein LOC408421 [Apis mellifera]	OG0000148	opposite_expr
Tlon_g11571	3965.55950710098	-0.2797	0.0646753299012162	-4.32468239800601	0.0000152751773229484	0.000531509272251788	nidogen-2 isoform X1 [Temnothorax curvispinosus]	LOW QUALITY PROTEIN: nidogen-2 [Apis mellifera]	OG0008362	opposite_expr
Tlon_g03249	337.20578955504	-0.269484	0.061656951862596	-4.37070431060448	0.000012384641038852	0.000434604569460438	uncharacterized protein LOC112462378 [Temnothorax curvispinosus]	Uncharacterized protein LOC725828 isoform X1 [Apis mellifera]	OG0000054	opposite_expr
Tlon_g18073	3882.48022770005	-0.262772	0.0600048786537155	-4.37917639639691	0.0000119128677064861	0.000424869510220215	prickle planar cell polarity protein 3 isoform X5 [Temnothorax curvispinosus]	Uncharacterized protein LOC410211 isoform X1 [Apis mellifera]	OG0008319	opposite_expr
Tlon_g03721	7417.70737751326	-0.258586	0.0693126463598486	-3.73071820655211	0.000190934690910635	0.00412853453234838	60S ribosomal protein L14 [Temnothorax curvispinosus]	Large ribosomal subunit protein eL14 [Apis mellifera]	OG0006968	opposite_expr
Tlon_g05284	186.073279095143	-0.245246	0.0694409723074475	-3.53172229930476	0.000412862679708346	0.00753065704231228	ras-related protein Rab-40C isoform X2 [Temnothorax curvispinosus]	Ras-related protein Rab-40C [Apis mellifera]	OG0005436	opposite_expr		1
Tlon_g03930	3795.40430519004	-0.235026	0.0559265039005892	-4.20240597505634	0.0000264092954466063	0.000822830793424654	glycerol-3-phosphate dehydrogenase [NAD(+)], cytoplasmic-like isoform X2 [Temnothorax curvispinosus]	Glycerol-3-phosphate dehydrogenase [NAD(+)] [Apis mellifera]	OG0005577	opposite_expr
Tlon_g10128	3364.64671941638	-0.216507	0.0589403591183788	-3.67332145173807	0.000239417987457707	0.00496219802700386	PREDICTED: very long-chain specific acyl-CoA dehydrogenase, mitochondrial [Vollenhovia emeryi]	Very long-chain specific acyl-CoA dehydrogenase, mitochondrial [Apis mellifera]	OG0001085	opposite_expr
Tlon_g12159	17308.8265737262	-0.214835	0.0605864495588394	-3.54592583464532	0.000391236301150172	0.00725690057425242	heat shock 70 kDa protein cognate 4 [Temnothorax curvispinosus]	Heat shock protein cognate 4 [Apis mellifera]	OG0000058	opposite_expr
Tlon_g09669	1197.73793999724	-0.208391	0.0572720391099438	-3.63861023951304	0.000274113287923687	0.00553685611666194	uncharacterized protein LOC112454766 isoform X2 [Temnothorax curvispinosus]	Uncharacterized protein LOC413858 isoform X1 [Apis mellifera]	OG0006652	opposite_expr
Tlon_g18643	398.859861039276	-0.196016	0.0569470754383517	-3.44207512339006	0.000577269911639868	0.0095815004998893	venom dipeptidyl peptidase 4-like, partial [Temnothorax curvispinosus]	Venom dipeptidyl peptidase 4-like isoform X1 [Apis mellifera]	OG0001670	opposite_expr		25
Tlon_g13447	1467.20407120261	-0.195946	0.0693006431672029	-2.82747234300986	0.00469170679247601	0.044504297623059	probable chitinase 10 [Temnothorax curvispinosus]	Probable chitinase 10 isoform X1 [Apis mellifera]	OG0000397	opposite_expr	2
Tlon_g12137	278.668934878523	-0.18887	0.0580579483419999	-3.25313373700557	0.0011413976392773	0.0153268804124926	serine/threonine-protein kinase SMG1 isoform X1 [Temnothorax curvispinosus]	non-specific serine/threonine protein kinase [Apis mellifera]	OG0004860	opposite_expr		1
Tlon_g17587	303.789981099589	-0.188509	0.0454315780679986	-4.14928570059901	0.0000333514346997341	0.000955679331774564	broad-complex core protein isoforms 1/2/3/4/5 isoform X1 [Camponotus floridanus]	Protein bric-a-brac 2 isoform X1 [Apis mellifera]	OG0006237	opposite_expr
Tlon_g07730	1179.75598236704	-0.186604	0.0536255762058399	-3.47974888758088	0.000501883955981874	0.00876366600060657	uncharacterized protein LOC105199320 isoform X10 [Solenopsis invicta]	Uncharacterized protein LOC409665 isoform X1 [Apis mellifera]	OG0001042	opposite_expr
Tlon_g17539	790.578582940419	-0.18012	0.0512509337889732	-3.51446605397083	0.000440638985663993	0.00783565068654144	PREDICTED: rab11 family-interacting protein 4 [Wasmannia auropunctata]	Rab11 family-interacting protein 4 isoform X1 [Apis mellifera]	OG0003688	opposite_expr
Tlon_g12163	758.654914642565	-0.168648	0.0474291779711712	-3.55578914956123	0.000376846224789234	0.00704480766105993	flocculation protein FLO11-like [Temnothorax curvispinosus]	Titin [Apis mellifera]	OG0006768	opposite_expr
Tlon_g14690	533.273966233409	-0.168231	0.0580958153757456	-2.89575540480103	0.00378247091727144	0.0380401663768628	lissencephaly-1 homolog [Temnothorax curvispinosus]	Lissencephaly-1 homolog [Apis mellifera]	OG0008567	opposite_expr
Tlon_g01871	1776.66369295178	-0.162665	0.048746956586748	-3.33692548847197	0.000847106551583438	0.0123869844521419	long-chain fatty acid transport protein 4-like isoform X3 [Temnothorax curvispinosus]	Long-chain-fatty-acid--CoA ligase [Apis mellifera]	OG0003336	opposite_expr
Tlon_g14304	130.321475109104	-0.16094	0.0486918827819445	-3.30526970816102	0.000948850442371652	0.0135218013501606	U11/U12 small nuclear ribonucleoprotein 48 kDa protein-like isoform X1 [Temnothorax curvispinosus]	U11/U12 small nuclear ribonucleoprotein 48 kDa protein [Apis mellifera]	OG0007682	opposite_expr
Tlon_g07178	885.674840913135	-0.155806	0.0508582734707122	-3.0635281359933	0.00218743634270378	0.0250661275136273	NADH-ubiquinone oxidoreductase 75 kDa subunit, mitochondrial [Temnothorax curvispinosus]	NADH-ubiquinone oxidoreductase 75 kDa subunit, mitochondrial [Apis mellifera]	OG0006835	opposite_expr
Tlon_g11188	177.724667269206	-0.155348	0.0487931672011277	-3.18381458681492	0.00145348080603537	0.0186256532321791	prefoldin subunit 4 [Temnothorax curvispinosus]	Prefoldin subunit 4 [Apis mellifera]	OG0004149	opposite_expr
Tlon_g09718	1042.62358425445	-0.14894	0.0492285484415022	-3.0254747198318	0.00248243156019484	0.0277137031556178	transcription factor kayak isoform X1 [Temnothorax curvispinosus]	Transcription factor kayak isoform X1 [Apis mellifera]	OG0006317	opposite_expr
Tlon_g15230	80.620932025866	-0.144084	0.0462202723225321	-3.1173405929441	0.00182490607292036	0.0220795107858157	60S ribosome subunit biogenesis protein NIP7 homolog [Temnothorax curvispinosus]	60S ribosome subunit biogenesis protein NIP7 homolog [Apis mellifera]	OG0003371	opposite_expr
Tlon_g16510	527.191112926569	-0.112273	0.0402086652992138	-2.7922671998314	0.00523401152740679	0.0479817941368234	ATP synthase subunit O, mitochondrial isoform X2 [Temnothorax curvispinosus]	ATP synthase subunit O, mitochondrial [Apis mellifera]	OG0009409	opposite_expr
Tlon_g07237	161.591342435869	-0.109014	0.034403322459337	-3.16871012651435	0.00153117022933817	0.0193097578922091	protein LTV1 homolog [Temnothorax curvispinosus]	Protein LTV1 homolog [Apis mellifera]	OG0008876	opposite_expr
Tlon_g01189	426.146758592648	-0.0992358	0.0342922180137438	-2.8938298703037	0.00380574304592334	0.0381936359998243	signal transducing adapter molecule 1 isoform X1 [Temnothorax curvispinosus]	Signal transducing adapter molecule 1 [Apis mellifera]	OG0005758	opposite_expr
Tlon_g11341	295.392669434655	-0.0969621	0.0346217733557047	-2.80060959949243	0.00510061838235888	0.0471214105207457	FH1/FH2 domain-containing protein 3 isoform X2 [Temnothorax curvispinosus]	FH1/FH2 domain-containing protein 3 isoform X1 [Apis mellifera]	OG0000471	opposite_expr
Tlon_g05376	205.909263526317	-0.059592	0.0209709972325265	-2.84163761191037	0.0044882477140393	0.043025463432384	PREDICTED: ubiquitin-conjugating enzyme E2 L3 isoform X1 [Linepithema humile]	Ubiquitin-conjugating enzyme E2 L3 [Apis mellifera]	OG0002911	opposite_expr
Tlon_g11089	1734.07400126926	-0.398094	0.0785223865251437	-5.069817416449	0.000000398197518646342	0.0000263639940470432	PREDICTED: uncharacterized protein LOC105624427 [Atta cephalotes]	Carboxylic ester hydrolase [Apis mellifera]	OG0000563	same_expr
Tlon_g11430	343.901622560681	-0.390666	0.0575679993778064	-6.78616648473959	0.000000000011515226314953	0.00000000686163548042261	transcription initiation factor TFIID subunit 9 [Temnothorax curvispinosus]	Transcription initiation factor TFIID subunit 9 [Apis mellifera]	OG0009096	same_expr
Tlon_g16054	6109.34828789242	-0.350852	0.0768678896426132	-4.56435029656679	0.00000501043582010287	0.00021136944738434	60S ribosomal protein L12 [Temnothorax curvispinosus]	Large ribosomal subunit protein uL11 [Apis mellifera]	OG0010177	same_expr
Tlon_g16840	801.944963871456	-0.348207	0.0601704738741334	-5.78700521675939	0.0000000071652354363761	0.00000113855591084016	PREDICTED: probable methylthioribulose-1-phosphate dehydratase [Wasmannia auropunctata]	Probable methylthioribulose-1-phosphate dehydratase [Apis mellifera]	OG0001325	same_expr
Tlon_g14403	859.769651358235	-0.34008	0.0510672884697665	-6.65945643718435	0.0000000000274842150193827	0.0000000136717946368671	proteasome subunit beta type-3 [Temnothorax curvispinosus]	Proteasome subunit beta [Apis mellifera]	OG0009559	same_expr
Tlon_g18542	1530.02957938886	-0.335771	0.06269073051298	-5.35598671080046	0.0000000850907631922569	0.0000073750485115907	26S proteasome regulatory subunit 7 [Temnothorax curvispinosus]	26S proteasome regulatory subunit 7 [Apis mellifera]	OG0004220	same_expr
Tlon_g05562	433.322765184082	-0.315599	0.0552522603232872	-5.71196323736217	0.000000011168021747195	0.00000155161082035599	uncharacterized protein LOC112468258 [Temnothorax curvispinosus]	Uncharacterized protein LOC726629 [Apis mellifera]	OG0007951	same_expr
Tlon_g12530	134.521732187089	-0.31124	0.0740191116589248	-4.20486466315711	0.0000261238427378999	0.000820611132474791	tRNA (cytosine(38)-C(5))-methyltransferase-like [Temnothorax curvispinosus]	tRNA (cytosine(38)-C(5))-methyltransferase [Apis mellifera]	OG0001811	same_expr
Tlon_g02691	895.435688283904	-0.30802	0.0585930172443158	-5.25694513415644	0.000000146467985630956	0.0000113390884486908	E3 ubiquitin-protein ligase CBL-B-A isoform X4 [Temnothorax curvispinosus]	E3 ubiquitin-protein ligase CBL [Apis mellifera]	OG0002822	same_expr
Tlon_g04914	718.3064612169	-0.306918	0.0566508044164372	-5.41771901273721	0.0000000603641838330709	0.00000551578783066763	RNA polymerase II-associated factor 1 homolog [Temnothorax curvispinosus]	RNA polymerase II-associated factor 1 homolog [Apis mellifera]	OG0003785	same_expr
Tlon_g10778	716.840316535095	-0.303776	0.0518654688151635	-5.85699205515504	0.00000000471325664743469	0.000000864157478396968	uncharacterized protein LOC112456349 [Temnothorax curvispinosus]	Uncharacterized protein LOC102656055 [Apis mellifera]	OG0001693	same_expr
Tlon_g01934	1543.98505335885	-0.29938	0.0644394732154074	-4.64590830790865	0.00000338583375360116	0.000150843640218848	cytochrome P450 9e2-like [Nylanderia fulva]	Cytochrome P450 9e2 [Apis mellifera]	OG0000398	same_expr
Tlon_g12510	317.388311082705	-0.295572	0.0599366028185974	-4.93141039541217	0.000000816380145097289	0.0000467960535701409	calcium homeostasis endoplasmic reticulum protein isoform X1 [Temnothorax curvispinosus]	Calcium homeostasis endoplasmic reticulum protein isoform X1 [Apis mellifera]	OG0005010	same_expr
Tlon_g08211	542.364847324594	-0.293608	0.0538925856030679	-5.44803029984804	0.0000000509306835158419	0.00000476052094745134	sorting nexin-6 isoform X3 [Temnothorax curvispinosus]	Sorting nexin [Apis mellifera]	OG0002605	same_expr
Tlon_g07833	389.3053965567	-0.27167	0.0476292084451684	-5.70384994298795	0.0000000117131201175478	0.00000155161082035599	40S ribosomal protein S19a-like [Temnothorax curvispinosus]	40S ribosomal protein S19 [Apis mellifera]	OG0000909	same_expr
Tlon_g16527	3796.46208782345	-0.262205	0.0767043598732263	-3.41838554929093	0.000629938046464302	0.0101108237962806	leucine-rich repeat-containing protein 4-like [Temnothorax curvispinosus]	Leucine-rich repeat neuronal protein 3 isoform X1 [Apis mellifera]	OG0009423	same_expr
Tlon_g14681	1443.73071407238	-0.238986	0.0534853412020539	-4.46825148414298	0.00000788615608108626	0.000300746448308306	glutathione S-transferase theta-3-like isoform X1 [Temnothorax curvispinosus]	Glutathione S-transferase theta-3 [Apis mellifera]	OG0001945	same_expr
Tlon_g18751	1583.84830483138	-0.238857	0.0617523760299185	-3.86797703757389	0.000109741996018373	0.00256441223048815	acyl-CoA-binding protein isoform X2 [Temnothorax curvispinosus]	Acyl-CoA-binding protein [Apis mellifera]	OG0003807	same_expr
Tlon_g08391	476.358531604403	-0.235927	0.0527978762506065	-4.46850057289331	0.00000787698017569546	0.000300746448308306	mitochondrial E3 ubiquitin protein ligase 1 isoform X1 [Temnothorax curvispinosus]	RING-type E3 ubiquitin transferase [Apis mellifera]	OG0008507	same_expr
Tlon_g09314	1871.84472823938	-0.225981	0.0656573959233198	-3.44182170164386	0.000577810963211087	0.0095815004998893	myosin light chain alkali [Temnothorax curvispinosus]	Myosin light chain alkali [Apis mellifera]	OG0004536	same_expr
Tlon_g02498	249.698391721264	-0.215506	0.0452471652167969	-4.76286444438381	0.00000190864062155527	0.0000970312004115065	pinin [Temnothorax curvispinosus]	Pinin [Apis mellifera]	OG0009885	same_expr
Tlon_g10934	82.9504435512569	-0.210211	0.0542471725806635	-3.87505158165105	0.000106602116048568	0.00250331175962328	uncharacterized protein LOC112464798 [Temnothorax curvispinosus]	Uncharacterized protein LOC100576330 [Apis mellifera]	OG0004816	same_expr
Tlon_g18062	958.046203091915	-0.209472	0.0495331636814333	-4.22891925016612	0.0000234816601659848	0.000753763881851999	PXMP2/4 family protein 3 [Temnothorax curvispinosus]	Peroxisomal membrane protein 2 [Apis mellifera]	OG0009975	same_expr
Tlon_g06946	4366.32122338071	-0.208525	0.0693945055568923	-3.00491919313953	0.00265651415546501	0.0290449609612424	40S ribosomal protein S20 [Solenopsis invicta]	Small ribosomal subunit protein uS10 [Apis mellifera]	OG0003610	same_expr
Tlon_g15304	708.608996896981	-0.206684	0.0624719191444279	-3.30842423913842	0.00093822565803333	0.0135121501868425	protein FAM151B isoform X1 [Temnothorax curvispinosus]	Protein FAM151B isoform X1 [Apis mellifera]	OG0008883	same_expr
Tlon_g07122	665.831914278769	-0.202034	0.0444696966136008	-4.54318256499172	0.00000554112219901158	0.000229691561066854	restin homolog isoform X3 [Temnothorax curvispinosus]	Restin homolog isoform X1 [Apis mellifera]	OG0008119	same_expr
Tlon_g00705	162.964527392758	-0.193019	0.0585842681061961	-3.2947177342246	0.000985205868740773	0.0138539126144167	28S ribosomal protein S23, mitochondrial isoform X1 [Temnothorax curvispinosus]	Mitochondrial ribosomal protein S23 [Drosophila melanogaster]	OG0006181	same_expr
Tlon_g18318	3120.94710643941	-0.191493	0.0638081879501589	-3.00106480761545	0.00269037299181351	0.0292808403013128	bifunctional purine biosynthesis protein PURH [Temnothorax curvispinosus]	Bifunctional purine biosynthesis protein ATIC [Apis mellifera]	OG0010013	same_expr
Tlon_g00464	862.654120478977	-0.187909	0.0486432140877669	-3.86300729459797	0.000111999662059789	0.00260440189775128	proteasome subunit beta type-7 [Temnothorax curvispinosus]	Proteasome subunit beta [Apis mellifera]	OG0002294	same_expr
Tlon_g16437	484.004794717896	-0.186523	0.0416091287249687	-4.48274080676875	0.00000736904133422008	0.000290315868101051	short-chain specific acyl-CoA dehydrogenase, mitochondrial-like [Temnothorax curvispinosus]	Short-chain specific acyl-CoA dehydrogenase, mitochondrial [Apis mellifera]	OG0009355	same_expr
Tlon_g14659	309.262943010142	-0.186372	0.0384502407239035	-4.84708544636149	0.00000125288474794062	0.0000678693362890106	dnaJ homolog subfamily C member 9 [Temnothorax curvispinosus]	NA	OG0008538	same_expr
Tlon_g08070	367.297717214624	-0.186027	0.0397413829945689	-4.68094061202356	0.00000285561661325326	0.00013345808230763	thioredoxin, mitochondrial-like [Temnothorax curvispinosus]	Thioredoxin, mitochondrial [Apis mellifera]	OG0005539	same_expr
Tlon_g11988	191.06000995121	-0.18549	0.044454845854409	-4.17255616083495	0.0000301201324603685	0.000897391696491103	acyl-coenzyme A thioesterase 13-like [Temnothorax curvispinosus]	Acyl-coenzyme A thioesterase 13 [Apis mellifera]	OG0007607	same_expr
Tlon_g12031	4060.81080756849	-0.184431	0.0635900803381808	-2.90031835907512	0.00372783826444393	0.0377130556430455	60S ribosomal protein L9 [Temnothorax curvispinosus]	Large ribosomal subunit protein uL6 [Apis mellifera]	OG0001507	same_expr
Tlon_g13648	955.53321561477	-0.177439	0.0494152737184013	-3.59077928981898	0.000329690736079328	0.00638876316622014	proteasome subunit beta type-4-like [Temnothorax curvispinosus]	Proteasome subunit beta [Apis mellifera]	OG0000488	same_expr
Tlon_g16888	89.7767290051966	-0.156317	0.0479182175913687	-3.26216327564842	0.00110565440644409	0.0150161098447834	uncharacterized protein LOC112460103, partial [Temnothorax curvispinosus]	E3 ubiquitin-protein ligase TRAIP [Apis mellifera]	OG0000198	same_expr
Tlon_g03471	423.541167485137	-0.154912	0.0453617259300462	-3.41503073041637	0.000637748159661539	0.0101369704385005	isovaleryl-CoA dehydrogenase, mitochondrial [Temnothorax curvispinosus]	Isovaleryl-CoA dehydrogenase, mitochondrial [Apis mellifera]	OG0001366	same_expr
Tlon_g10093	936.099736431096	-0.148434	0.0466811126841907	-3.17975235580571	0.00147400962090792	0.0187376103009815	PREDICTED: laminin subunit gamma-1 [Trachymyrmex zeteki]	Laminin subunit gamma-1 [Apis mellifera]	OG0007135	same_expr
Tlon_g02036	240.758850386289	-0.146695	0.0444119059920948	-3.30306525613247	0.000956341301724614	0.013568092218218	prenylcysteine oxidase-like [Temnothorax curvispinosus]	Prenylcysteine oxidase 1 [Apis mellifera]	OG0006346	same_expr
Tlon_g10007	283.781624486465	-0.143598	0.0404899900746853	-3.54649967531669	0.000390385223461759	0.00725690057425242	peroxisome assembly protein 12 [Temnothorax curvispinosus]	Peroxisome assembly protein 12 [Apis mellifera]	OG0005889	same_expr
Tlon_g03051	821.161102627134	-0.124885	0.0381893823660221	-3.27015768043678	0.00107487550515243	0.0148399155934578	NADH dehydrogenase [ubiquinone] 1 beta subcomplex subunit 5, mitochondrial [Temnothorax curvispinosus]	NADH dehydrogenase [ubiquinone] 1 beta subcomplex subunit 5, mitochondrial [Apis mellifera]	OG0007033	same_expr
Tlon_g10970	200.660708908419	-0.123323	0.0387338037054604	-3.18385407494504	0.00145328254916258	0.0186256532321791	tetratricopeptide repeat protein 1 [Temnothorax curvispinosus]	Tetratricopeptide repeat protein 1 [Apis mellifera]	OG0001282	same_expr
Tlon_g14123	137.80262676974	-0.122308	0.0426277424907514	-2.86920999045369	0.00411498501639081	0.040196995026916	ribosomal protein 63, mitochondrial-like [Temnothorax curvispinosus]	Uncharacterized protein LOC100577341 [Apis mellifera]	OG0006142	same_expr
Tlon_g13946	559.359958266277	-0.122086	0.0431397806179302	-2.83001173195457	0.00465462972951249	0.0444297029230451	alpha-protein kinase 1 isoform X2 [Temnothorax curvispinosus]	Uncharacterized protein DDB_G0289975 [Apis mellifera]	OG0009141	same_expr
Tlon_g06276	251.665176634568	-0.120255	0.0342261899302675	-3.51354903555162	0.000442162793094115	0.00783565068654144	la-related protein 7-like [Temnothorax curvispinosus]	La-related protein 7 [Apis mellifera]	OG0007269	same_expr
Tlon_g08364	250.069364405245	-0.104203	0.0352191891538491	-2.95870743999324	0.00308932238648686	0.0325814155229709	acyl-protein thioesterase 2 [Temnothorax curvispinosus]	palmitoyl-protein hydrolase [Apis mellifera]	OG0008524	same_expr
Tlon_g13948	187.208047336444	-0.0985512	0.0331331191430001	-2.97440038413877	0.00293561755215889	0.0313768808769987	prefoldin subunit 6 [Temnothorax curvispinosus]	Prefoldin subunit 6 isoform X1 [Apis mellifera]	OG0009140	same_expr
Tlon_g17996	226.922545438094	-0.0953044	0.0315945911482112	-3.01647709903017	0.00255730534316513	0.0283504059787632	SID1 transmembrane family member 1-like isoform X2 [Temnothorax curvispinosus]	SID1 transmembrane family member 1 isoform X1 [Apis mellifera]	OG0007468	same_expr
Tlon_g04525	181.768873543199	0.0937131	0.0299800943129872	3.1258426705275	0.00177296376390915	0.0216156477303195	echinoderm microtubule-associated protein-like 2 isoform X5 [Temnothorax curvispinosus]	Echinoderm microtubule-associated protein-like 2 isoform X1 [Apis mellifera]	OG0000880	same_expr
Tlon_g16315	898.650607504561	-0.420375	0.0591112043535357	-7.11159576254109	0.00000000000114708826001666	0.00000000109363394709989	uncharacterized protein LOC112466956 [Temnothorax curvispinosus]	NADH dehydrogenase [ubiquinone] 1 alpha subcomplex subunit 11 [Drosophila melanogaster]	OG0007999
Tlon_g16879	144.943211895846	-0.418028	0.0656572531625264	-6.36682016898308	0.000000000192987217038109	0.0000000657121474014762	diphthine methyl ester synthase [Temnothorax curvispinosus]	diphthine methyl ester synthase [Apis mellifera]	OG0005303
Tlon_g15362	984.845848805468	-0.400544	0.0804370951343074	-4.97959645263034	0.000000637169920848228	0.0000397225854814618	PREDICTED: uncharacterized protein LOC105455004 [Wasmannia auropunctata]	Uncharacterized protein LOC551170 isoform X1 [Apis mellifera]	NA
Tlon_g06339	285.033082332204	-0.394206	0.0864178609572581	-4.56163213304874	0.00000507575184229859	0.000212246570458222	sodium-coupled monocarboxylate transporter 1 isoform X1 [Monomorium pharaonis]	Sodium-coupled monocarboxylate transporter 1 [Apis mellifera]	OG0001630
Tlon_g00204	8286.97360352985	-0.393476	0.0697960707407368	-5.63750358802299	0.0000000172533011319156	0.00000209229574038307	PREDICTED: 60S ribosomal protein L19 [Atta cephalotes]	Ribosomal protein L19 [Apis mellifera]	OG0005174
Tlon_g09623	182.315652627518	-0.393039	0.0789657855609217	-4.97733617443534	0.000000644653032874675	0.0000397225854814618	kynurenine formamidase [Temnothorax curvispinosus]	Kynurenine formamidase [Apis mellifera]	OG0006614
Tlon_g04169	226.219961656206	-0.388559	0.0647627586478828	-5.99972557091548	0.00000000197651283497394	0.000000392584861846699	uncharacterized protein LOC112468622 [Temnothorax curvispinosus]	Zinc finger protein 724-like [Apis mellifera]	OG0003751
Tlon_g14722	737.180386708339	-0.386969	0.0671341062552246	-5.76412105114943	0.00000000820844865402682	0.00000126224757205632	26S proteasome complex subunit SEM1 [Temnothorax curvispinosus]	26S proteasome complex subunit SEM1 [Apis mellifera]	OG0008953
Tlon_g14017	1833.04301369178	-0.38259	0.0623242526430043	-6.13869570663696	0.000000000832017664063837	0.00000020874885287328	cytochrome c oxidase subunit 4 isoform 1, mitochondrial [Temnothorax curvispinosus]	Cytochrome c oxidase subunit 4 [Apis mellifera]	OG0006067
Tlon_g17399	996.506940699601	-0.380126	0.0578542150548741	-6.57041750174377	0.0000000000501743772541235	0.0000000200655979206769	ubiquitin carboxyl-terminal hydrolase 5 [Temnothorax curvispinosus]	Ubiquitin carboxyl-terminal hydrolase [Apis mellifera]	OG0002162
Tlon_g14301	842.289512110543	-0.377987	0.0553926822623137	-6.82377507233087	0.00000000000886786932739863	0.00000000603901901195847	histidine triad nucleotide-binding protein 1 [Temnothorax curvispinosus]	Histidine triad nucleotide-binding protein 1 [Apis mellifera]	OG0009174
Tlon_g17244	447.083360259814	-0.37724	0.0649030897734339	-5.81236373802467	0.00000000615968179216929	0.00000102548061258975	PREDICTED: actin, muscle [Linepithema humile]	Actin, muscle [Apis mellifera]	OG0000097
Tlon_g09841	614.731729957056	-0.375158	0.069472188020658	-5.40011352295694	0.0000000665987392523719	0.00000587918870400105	putative fatty acyl-CoA reductase CG5065 [Temnothorax curvispinosus]	Fatty acyl-CoA reductase [Apis mellifera]	OG0008759
Tlon_g02296	2071.19870924657	-0.371724	0.0679542182221979	-5.47021784003951	0.0000000449482766077047	0.0000043474353909872	aquaporin AQPcic-like [Pogonomyrmex barbatus]	Aquaporin isoform X1 [Apis mellifera]	OG0003448
Tlon_g16557	144.938718788882	-0.371258	0.0611614814074878	-6.07012638272296	0.00000000127809628051424	0.00000030463424846057	protein arginine N-methyltransferase 9-like [Temnothorax curvispinosus]	Protein arginine N-methyltransferase 9 [Apis mellifera]	OG0009444
Tlon_g15542	5362.08002103247	-0.371099	0.0678715719536505	-5.46766883340289	0.000000045599280375364	0.0000043474353909872	PREDICTED: 60S ribosomal protein L31 [Vollenhovia emeryi]	Large ribosomal subunit protein eL31 [Apis mellifera]	OG0006971
Tlon_g12873	451.236442984718	-0.370001	0.072711577838889	-5.08861187247521	0.000000360693976464425	0.0000242172983916326	prostatic acid phosphatase [Solenopsis invicta]	Prostatic acid phosphatase isoform X1 [Apis mellifera]	OG0005566
Tlon_g16778	677.455498884597	-0.367494	0.0751034288881501	-4.89317521427007	0.000000992219960201304	0.0000556460300032896	uncharacterized protein LOC112465345 [Temnothorax curvispinosus]	Uncharacterized protein LOC552836 [Apis mellifera]	OG0006492
Tlon_g06422	2141.17851024605	-0.366711	0.0607792377786392	-6.03349376046347	0.00000000160452188624919	0.000000364226468178565	eukaryotic translation initiation factor 3 subunit H [Temnothorax curvispinosus]	Eukaryotic translation initiation factor 3 subunit H [Apis mellifera]	OG0001570
Tlon_g12006	330.480833749316	-0.364271	0.0852848315530192	-4.27122349186014	0.0000194403461625622	0.000639118139013339	neprilysin-4-like isoform X1 [Temnothorax curvispinosus]	Neprilysin-4 isoform X1 [Apis mellifera]	OG0002199
Tlon_g16445	2957.93062669509	-0.359628	0.0645662848194779	-5.5699005026133	0.0000000254884848041772	0.00000289294302527411	PREDICTED: golgin subfamily A member 4-like [Acromyrmex echinatior]	Small ribosomal subunit protein uS5 [Apis mellifera]	OG0000873
Tlon_g14821	1093.44485919683	-0.358734	0.0572135381258559	-6.27008080639478	0.000000000360860783797922	0.000000107513959772794	T-complex protein 1 subunit gamma [Temnothorax curvispinosus]	T-complex protein 1 subunit gamma [Apis mellifera]	OG0001828
Tlon_g10974	133.03245722724	-0.35553	0.0573742196716268	-6.19667739513878	0.000000000576675280457387	0.000000161706533055316	U3 small nucleolar ribonucleoprotein protein IMP3 [Temnothorax curvispinosus]	U3 small nucleolar ribonucleoprotein protein IMP3 [Apis mellifera]	OG0004786
Tlon_g11144	1767.92597349799	-0.355176	0.0646628754319297	-5.49273608569795	0.0000000395753977698169	0.00000410121567758081	protein l(2)37Cc [Temnothorax curvispinosus]	NA	OG0001206
Tlon_g09351	2812.0389799935	-0.351601	0.0622450192790237	-5.64866679803082	0.0000000161696915670998	0.00000206897963917931	malate dehydrogenase, mitochondrial [Temnothorax curvispinosus]	Malate dehydrogenase [Apis mellifera]	OG0001045
Tlon_g18879	9185.52117922701	-0.343125	0.0646451590039808	-5.30782478785711	0.000000110941206701543	0.00000911821952321129	PREDICTED: keratin, type II cytoskeletal 1b-like isoform X2 [Wasmannia auropunctata]	Heavy metal-associated isoprenylated plant protein 33 isoform X1 [Apis mellifera]	OG0004452
Tlon_g05301	5987.12291540873	-0.334803	0.0608134830640408	-5.50540746763324	0.0000000368315378129867	0.00000399036228987517	PREDICTED: 40S ribosomal protein S18 [Linepithema humile]	Small ribosomal subunit protein uS13 [Apis mellifera]	OG0005423
Tlon_g06440	651.833100407935	-0.332911	0.0572974174203544	-5.81023551570597	0.00000000623850173381638	0.00000102548061258975	PREDICTED: putative SERF-like protein [Atta cephalotes]	SERF-like protein [Apis mellifera]	OG0009617
Tlon_g03031	1150.97446032516	-0.331358	0.0580944977355206	-5.70378421562645	0.0000000117176399271692	0.00000155161082035599	bromodomain-containing protein 4 [Temnothorax curvispinosus]	Transcription factor SPT20 homolog [Apis mellifera]	NA
Tlon_g14698	480.019486343286	-0.329588	0.0583831782477146	-5.64526386093247	0.0000000164928102137222	0.00000206897963917931	mitoguardin isoform X2 [Temnothorax curvispinosus]	Mitoguardin [Apis mellifera]	OG0008574
Tlon_g15824	6313.40325488465	-0.329577	0.0690282187222188	-4.77452952165598	0.00000180127859639858	0.0000943592864728794	uncharacterized protein LOC112461660 [Temnothorax curvispinosus]	Uncharacterized protein LOC410167 [Apis mellifera]	OG0010467
Tlon_g02678	347.298307215917	-0.329407	0.0561007694644084	-5.8717049279113	0.00000000431335972367219	0.000000822471432109813	cytochrome b-c1 complex subunit 9 [Monomorium pharaonis]	Complex III subunit 9 [Apis mellifera]	OG0002834
Tlon_g05647	873.072552699458	-0.328319	0.0639329107579757	-5.13536548588245	0.000000281596231844323	0.0000191767033885984	serine/arginine repetitive matrix protein 1 [Temnothorax curvispinosus]	Serine/arginine repetitive matrix protein 1 [Apis mellifera]	OG0009200
Tlon_g13895	107.048496045638	-0.327547	0.0570504516123655	-5.74135476701244	0.00000000939220904418305	0.00000136349283341678	zinc finger C4H2 domain-containing protein isoform X1 [Pogonomyrmex barbatus]	Zinc finger C4H2 domain-containing protein isoform X1 [Apis mellifera]	OG0009849
Tlon_g06723	8628.29996056181	-0.324503	0.0692137455814385	-4.6884138519753	0.00000275330776143557	0.000131250180987634	PREDICTED: ubiquitin-40S ribosomal protein S27a [Vollenhovia emeryi]	Ubiquitin-ribosomal protein eS31 fusion protein [Apis mellifera]	OG0009774
Tlon_g15767	408.078104060759	-0.320951	0.0766402014855734	-4.18775922580334	0.0000281722157456661	0.000860877900381989	PREDICTED: protein yellow-like [Vollenhovia emeryi]	Bee-milk protein [Apis mellifera]	OG0002091
Tlon_g08876	11352.8793254518	-0.312949	0.0632978630794445	-4.94406651530607	0.000000765095796782681	0.0000444781910154029	60S acidic ribosomal protein P2-like [Temnothorax curvispinosus]	Large ribosomal subunit protein P2 [Apis mellifera]	OG0010153
Tlon_g15522	1316.4543049103	-0.312808	0.0670077899931598	-4.668226670225	0.00000303810612513053	0.000139256268254781	glutaredoxin-C4-like isoform X1 [Temnothorax curvispinosus]	Glutaredoxin-C4 isoform X1 [Apis mellifera]	OG0007073
Tlon_g06418	1045.69276827454	-0.312321	0.0564383342024843	-5.53384803530944	0.0000000313280426750729	0.00000347304138214122	T-complex protein 1 subunit zeta [Temnothorax curvispinosus]	T-complex protein 1 subunit zeta [Apis mellifera]	OG0001829
Tlon_g17394	718.864565287483	-0.308661	0.0590854845078033	-5.22397260407274	0.000000175124700712403	0.0000124599917656123	proteasome subunit alpha type-7-1 [Temnothorax curvispinosus]	Proteasome subunit alpha type [Apis mellifera]	OG0008635
Tlon_g08300	422.583511558994	-0.307244	0.0584613615037294	-5.25550430107515	0.000000147619403189143	0.0000113390884486908	arrestin domain-containing protein 17-like isoform X1 [Temnothorax curvispinosus]	Arrestin domain-containing protein 17 [Apis mellifera]	OG0009473
Tlon_g04757	6035.21014872524	-0.30396	0.0616619618253451	-4.92945338774864	0.000000824600062909973	0.0000467960535701409	PREDICTED: 40S ribosomal protein S9 [Linepithema humile]	Small ribosomal subunit protein uS4 [Apis mellifera]	OG0004550
Tlon_g14479	214.029080730161	-0.303576	0.0577476715922281	-5.25694164849535	0.000000146470760628925	0.0000113390884486908	28S ribosomal protein S7, mitochondrial [Temnothorax curvispinosus]	Small ribosomal subunit protein uS7m [Apis mellifera]	OG0001357
Tlon_g06255	1398.7785090853	-0.301369	0.060567539837366	-4.97574832905659	0.000000649960492459412	0.0000397225854814618	pentatricopeptide repeat-containing protein 2, mitochondrial-like [Temnothorax curvispinosus]	Pentatricopeptide repeat-containing protein 2, mitochondrial [Apis mellifera]	OG0007280
Tlon_g02486	253.812124809664	-0.3013	0.0606875569226922	-4.96478175745976	0.000000687783681522876	0.0000409358461450753	serine/threonine-protein kinase SIK3-like [Temnothorax curvispinosus]	non-specific serine/threonine protein kinase [Apis mellifera]	OG0002326
Tlon_g16046	379.217895755961	-0.300322	0.0487084453844055	-6.16570943179881	0.000000000701678307212143	0.000000185827805026682	HCLS1-associated protein X-1-like [Temnothorax curvispinosus]	Uncharacterized protein LOC102654029 [Apis mellifera]	OG0010184
Tlon_g10783	418.898702388967	-0.298413	0.0461208518142428	-6.47024817349018	0.0000000000978420870694503	0.0000000358779406969284	chromobox protein homolog 1-like isoform X2 [Temnothorax curvispinosus]	Chromobox protein homolog 1 [Apis mellifera]	OG0001871
Tlon_g06738	10226.7333466413	-0.297739	0.0692621486089408	-4.29872691184503	0.0000171781973721733	0.000580769268603902	40S ribosomal protein S15 [Temnothorax curvispinosus]	40S ribosomal protein S15 [Apis mellifera]	OG0009788
Tlon_g02773	359.682557807744	-0.297569	0.0627050219061966	-4.74553091059517	0.00000207960151534052	0.00010435221498556	coiled-coil domain-containing protein 124 [Temnothorax curvispinosus]	Coiled-coil domain-containing protein 124 [Apis mellifera]	OG0002762
Tlon_g06622	275.62680571115	-0.297167	0.0597577465068618	-4.9728570554093	0.000000659733076828435	0.0000398094630030525	uncharacterized protein LOC112457442 [Temnothorax curvispinosus]	Uncharacterized protein LOC102654349 [Apis mellifera]	OG0009704			1
Tlon_g18265	6324.15103209961	-0.295769	0.0714582703459799	-4.13904694522262	0.0000348751587698846	0.000977940481506118	neprilysin-like [Temnothorax curvispinosus]	Neprilysin-4 isoform X1 [Apis mellifera]	OG0000351
Tlon_g07694	1107.08751118075	-0.293953	0.0585309474988722	-5.0221845173565	0.000000510870680121838	0.0000329097369208217	mediator of RNA polymerase II transcription subunit 1 [Temnothorax curvispinosus]	Mediator of RNA polymerase II transcription subunit 1 [Apis mellifera]	OG0009681
Tlon_g14658	10783.2456695066	-0.293395	0.0657542626561203	-4.46199059122857	0.00000812017922298457	0.000307213447269583	60S ribosomal protein L18 [Temnothorax curvispinosus]	Large ribosomal subunit protein eL18 [Apis mellifera]	OG0008537
Tlon_g18134	744.165270389143	-0.292626	0.0486962154219871	-6.00921561304439	0.00000000186423061451638	0.000000392584861846699	UPF0454 protein C12orf49 homolog [Temnothorax curvispinosus]	SREBP regulating gene protein [Apis mellifera]	OG0007940
Tlon_g05116	2832.11818545586	-0.292032	0.0622437998308749	-4.69173821469986	0.00000270893613288874	0.000130439379247279	protein disulfide-isomerase isoform X1 [Temnothorax curvispinosus]	Protein disulfide-isomerase [Apis mellifera]	OG0006310
Tlon_g18691	291.602756985684	-0.291276	0.0529797423012038	-5.49787163941069	0.0000000384402569775314	0.00000407210455581983	carnitine O-acetyltransferase-like isoform X1 [Temnothorax curvispinosus]	Carnitine O-Acetyl-Transferase, isoform A [Drosophila melanogaster]	OG0008488
Tlon_g17670	5114.94602572725	-0.291029	0.0701051241946214	-4.15132035414919	0.0000330562680966089	0.000955025636463845	ubiquitin-60S ribosomal protein L40 [Formica exsecta]	Ubiquitin-ribosomal protein eL40 fusion protein [Apis mellifera]	OG0008995
Tlon_g15414	4847.70611288917	-0.290792	0.0715735097616706	-4.06284615991153	0.0000484779806496025	0.00130561883478336	PREDICTED: uncharacterized protein LOC105455004 [Wasmannia auropunctata]	Midasin [Drosophila melanogaster]	OG0010572
Tlon_g02523	478.492098986702	-0.290327	0.0515266585635172	-5.6345019372779	0.0000000175564987655387	0.00000209229574038307	PREDICTED: 28 kDa heat- and acid-stable phosphoprotein [Microplitis demolitor]	28 kDa heat- and acid-stable phosphoprotein [Apis mellifera]	OG0010346
Tlon_g04912	148.236935702695	-0.288558	0.0747615969433662	-3.85971463193389	0.000113519513393837	0.00262038710251516	PREDICTED: guanine nucleotide-binding protein G(s) subunit alpha isoform X1 [Wasmannia auropunctata]	Adenylate cyclase-stimulating G alpha protein [Apis mellifera]	OG0003783
Tlon_g02402	24611.7709656726	-0.287687	0.0694856886786538	-4.14024005609985	0.0000346942559311106	0.000977940481506118	40S ribosomal protein S6 [Temnothorax curvispinosus]	40S ribosomal protein S6 [Apis mellifera]	OG0003514
Tlon_g06921	6578.91829289834	-0.285985	0.0637870904025075	-4.48343128744227	0.00000734522618175745	0.000290315868101051	putative phospholipase B-like lamina ancestor [Temnothorax curvispinosus]	Phospholipase B-like [Apis mellifera]	OG0003588
Tlon_g01212	11109.9031494782	-0.285666	0.0791950214324759	-3.60712155816006	0.000309612634437342	0.00609885714199508	uncharacterized protein LOC113562276 [Ooceraea biroi]	Uncharacterized protein, isoform E [Drosophila melanogaster]	OG0009085
Tlon_g11813	185.30624662571	-0.281456	0.0575747984416419	-4.8885233164295	0.00000101595166425161	0.0000563144370172955	ankyrin repeat and SAM domain-containing protein 1A isoform X3 [Ooceraea biroi]	Ankyrin repeat and SAM domain-containing protein 1A isoform X1 [Apis mellifera]	OG0001787		1	1
Tlon_g15528	2524.25237183414	-0.279993	0.0526761024143218	-5.31536592979487	0.000000106443198487111	0.00000890201275768525	uncharacterized protein LOC116851786 isoform X3 [Odontomachus brunneus]	RNA-binding protein lark isoform X1 [Apis mellifera]	OG0007069
Tlon_g12595	174.016671911762	-0.279474	0.0479624638666514	-5.82692479374946	0.00000000564580389046162	0.000000996798042438169	myb-binding protein 1A [Temnothorax curvispinosus]	Myb-binding protein 1A [Apis mellifera]	OG0004944			1
Tlon_g03123	6107.74768505889	-0.278868	0.0672228924707952	-4.14840583308797	0.0000334798507250581	0.000955679331774564	beta-1,3-glucan-binding protein-like [Temnothorax curvispinosus]	Gram-negative bacteria-binding protein 1-2 precursor [Apis mellifera]	OG0000958
Tlon_g11145	8054.18909170714	-0.278322	0.0893679406928242	-3.1143349571433	0.00184360065606822	0.0222492261455119	vitellogenin-2-like [Temnothorax curvispinosus]	Larval-specific very high density lipoprotein precursor [Apis mellifera]	OG0010404
Tlon_g01664	2729.2678495563	-0.277931	0.0656434473357193	-4.23395648474718	0.0000229615393608739	0.000744609919274053	uncharacterized protein LOC112467016 isoform X2 [Temnothorax curvispinosus]	Uncharacterized protein LOC411209 [Apis mellifera]	OG0008356
Tlon_g02725	296.153215105461	-0.276788	0.0536339414636649	-5.16068777225582	0.000000246044237717638	0.0000169984475536229	Golgi reassembly-stacking protein 2 [Temnothorax curvispinosus]	Golgi reassembly-stacking protein 2 [Apis mellifera]	OG0002801
Tlon_g16189	1466.21392010664	-0.274512	0.0617449516668172	-4.4458984230378	0.000008752530033562	0.000325963364609297	uncharacterized protein LOC112464362 isoform X1 [Temnothorax curvispinosus]	Zinc finger protein GLI4 isoform X1 [Apis mellifera]	OG0009032
TlonOBP13	3412.21012003897	-0.273364	0.0808180954896498	-3.38246043376197	0.000718396256314311	0.0110828315658586	OBP13 [Apis mellifera]	pheromone-binding protein Gp-9-like [Temnothorax curvispinosus]	OG0001009
Tlon_g17793	5339.72670042393	-0.272783	0.0595725240260256	-4.57899876870632	0.00000467206948418797	0.00020064644352364	peroxisomal multifunctional enzyme type 2-like isoform X1 [Temnothorax curvispinosus]	Peroxisomal multifunctional enzyme type 2 [Apis mellifera]	OG0003209
Tlon_g18337	3225.37743155661	-0.271714	0.0602722500541534	-4.50811094693366	0.0000065407372990697	0.000262961551223406	PREDICTED: adipocyte plasma membrane-associated protein-like [Trachymyrmex zeteki]	Adipocyte plasma membrane-associated protein [Apis mellifera]	OG0010027
Tlon_g15643	1853.94330834583	-0.270395	0.0779956269277265	-3.46679944640036	0.000526694708827169	0.00903148804668746	solute carrier family 2, facilitated glucose transporter member 1-like isoform X1 [Temnothorax curvispinosus]	Solute carrier family 2, facilitated glucose transporter member 1 isoform X1 [Apis mellifera]	OG0008163
TlonNPC2_1	7121.25298555848	-0.270315	0.0774495190369456	-3.49020683505244	0.000482646839173994	0.00848995380938166	MD-2-related lipid-recognition protein [Apis mellifera]	MD-2-related lipid-recognition protein-like [Temnothorax curvispinosus]	OG0001006
Tlon_g03753	337.937675485718	-0.269822	0.0520570676416744	-5.18318706723284	0.000000218126063639339	0.0000152912786083636	tubulin-folding cofactor B [Temnothorax curvispinosus]	Tubulin-folding cofactor B [Apis mellifera]	OG0006949
Tlon_g03962	5766.29323049682	-0.267992	0.05855910172177	-4.57642812615112	0.00000472982104555173	0.000201313008251296	PREDICTED: mucin-19-like isoform X3 [Trachymyrmex cornetzi]	Mucin-19 [Apis mellifera]	OG0005602
Tlon_g16244	408.286590787933	-0.267292	0.053083033501852	-5.03535001558634	0.000000476976472315025	0.000031147217034599	PREDICTED: superkiller viralicidic activity 2-like 2 [Wasmannia auropunctata]	Exosome RNA helicase MTR4 [Apis mellifera]	OG0006714
Tlon_g03386	983.170881023013	-0.267289	0.0574421499109033	-4.65317826904034	0.00000326857428504582	0.000146993336007674	eukaryotic translation initiation factor 4E-binding protein 2-like [Temnothorax curvispinosus]	Eukaryotic translation initiation factor 4E-binding protein 1 [Apis mellifera]	OG0010394			1
Tlon_g17788	216.893527350597	-0.266169	0.062488184836711	-4.2595138709727	0.0000204871985748902	0.000668921065797956	polypeptide N-acetylgalactosaminyltransferase 35A-like [Temnothorax curvispinosus]	Polypeptide N-acetylgalactosaminyltransferase [Apis mellifera]	OG0003214
Tlon_g05080	11621.5358797766	-0.26577	0.0777082449684155	-3.42009537330226	0.000625991846780419	0.0101108237962806	cytochrome P450 4c3 [Monomorium pharaonis]	Cytochrome P450 4c3 [Apis mellifera]	OG0000953
Tlon_g00542	268.575157780396	-0.265481	0.0506837973423552	-5.23798779010575	0.000000162336799482931	0.0000119502552844828	cholinephosphotransferase 1-like isoform X2 [Temnothorax curvispinosus]	Cholinephosphotransferase 1 isoform X1 [Apis mellifera]	OG0006521
Tlon_g09688	8196.16464374469	-0.26548	0.0814998130745209	-3.25743666365321	0.00112423343842249	0.0151819286146176	PREDICTED: uncharacterized protein LOC105569216 [Vollenhovia emeryi]	Uncharacterized protein, isoform F [Drosophila melanogaster]	NA
Tlon_g10904	2588.33245250975	-0.264989	0.0615817385042409	-4.30304795461526	0.0000168464369075343	0.000573621176701541	glycerol-3-phosphate acyltransferase 1, mitochondrial-like isoform X2 [Temnothorax curvispinosus]	Glycerol-3-phosphate acyltransferase 1, mitochondrial isoform X1 [Apis mellifera]	OG0008094
Tlon_g08065	1265.56898328067	-0.264539	0.0497515913295996	-5.31719527679761	0.000000105378956970597	0.00000890201275768525	thioredoxin-like protein 1 [Temnothorax curvispinosus]	Thioredoxin-like protein 1 [Apis mellifera]	OG0005544
Tlon_g17232	10433.8991592845	-0.263451	0.0733662834123993	-3.59090553696	0.000329531062638003	0.00638876316622014	PREDICTED: 40S ribosomal protein S24 isoform X1 [Atta colombica]	40S ribosomal protein S24 [Apis mellifera]	OG0008863
Tlon_g14316	2537.37008740867	-0.263366	0.0638735573111676	-4.12323775046478	0.0000373583745313394	0.00104144661632102	PREDICTED: muscle-specific protein 20-like isoform X2 [Wasmannia auropunctata]	Transgelin [Apis mellifera]	OG0007690
Tlon_g14535	194.961487315411	-0.260661	0.0758648322751122	-3.43586657497896	0.000590661786672309	0.00968931053894178	carcinine transporter isoform X3 [Temnothorax curvispinosus]	Carcinine transporter isoform X1 [Apis mellifera]	OG0001603
Tlon_g16695	10031.9497992521	-0.257869	0.0648569229598947	-3.97597205490645	0.0000700923565623039	0.00175858033543422	PREDICTED: 60S ribosomal protein L23 [Linepithema humile]	Large ribosomal subunit protein uL14 [Apis mellifera]	OG0005457
Tlon_g11849	106.994630646152	-0.257616	0.0469808991608428	-5.48341242450735	0.0000000417198851562413	0.00000423146154340004	transmembrane protein 234 homolog isoform X1 [Temnothorax curvispinosus]	Transmembrane protein 234 homolog [Apis mellifera]	OG0009985
Tlon_g01923	780.985884906933	-0.257502	0.0602160746279163	-4.27629570741919	0.0000190028775890851	0.000629074426855337	uncharacterized protein LOC112460489 [Temnothorax curvispinosus]	Proteasome subunit alpha type [Apis mellifera]	OG0003297
Tlon_g17536	276.585616034016	-0.257338	0.047524082553607	-5.41489377795027	0.0000000613251006975843	0.00000551578783066763	respirasome Complex Assembly Factor 1 [Solenopsis invicta]	Uncharacterized protein RAB5IF homolog [Apis mellifera]	OG0003691
Tlon_g13213	267.801881665677	-0.255909	0.068363065633989	-3.74337566237128	0.000181564466796831	0.00400702691305784	circadian clock-controlled protein [Temnothorax curvispinosus]	Circadian clock-controlled protein [Apis mellifera]	OG0002995
Tlon_g15238	5652.26193816217	-0.255732	0.0711221417799831	-3.59568008062416	0.000323545220498877	0.0063210658447465	60S ribosomal protein L32 [Temnothorax curvispinosus]	NA	OG0003378
Tlon_g11695	6845.87800780878	-0.253727	0.0686764037503409	-3.69452979700424	0.000220294060722767	0.00464664507728067	kunitz-type serine protease inhibitor 2-like [Temnothorax curvispinosus]	LP04037p [Drosophila melanogaster]	OG0002076
Tlon_g13620	446.343920470248	-0.252878	0.0530992437457424	-4.76236746298094	0.00000191334861310711	0.0000970312004115065	26S proteasome regulatory subunit 6A-B isoform X2 [Formica exsecta]	26S proteasome regulatory subunit 6A-B [Apis mellifera]	OG0001333
Tlon_g12737	4623.35499227722	-0.252338	0.0604034469374327	-4.17753791954357	0.0000294681548083039	0.000889080341589776	tubulin alpha-1 chain-like [Temnothorax curvispinosus]	NA	OG0000126
Tlon_g16503	6116.17086989676	-0.251776	0.0726121918029152	-3.46740331139014	0.00052551276135863	0.00903148804668746	40S ribosomal protein S3-A-like [Temnothorax curvispinosus]	40S ribosomal protein S3 [Apis mellifera]	OG0000797
Tlon_g02461	18739.0105417224	-0.251707	0.0670277330154705	-3.75526881786049	0.000173155527720703	0.00385716075067566	glycine-rich cell wall structural protein-like isoform X2 [Temnothorax curvispinosus]	NA	OG0002703
Tlon_g14544	438.42598454371	-0.251664	0.0479109474904559	-5.25273657347789	0.00000014985579447609	0.0000113390884486908	dihydropteridine reductase [Temnothorax curvispinosus]	Dihydropteridine reductase [Apis mellifera]	NA
Tlon_g17524	5175.95307127683	-0.251452	0.0718240023687946	-3.50095139574173	0.000463600386747256	0.00818512238379321	PREDICTED: 60S ribosomal protein L28 isoform X2 [Vollenhovia emeryi]	Large ribosomal subunit protein eL28 [Apis mellifera]	OG0003699
TlonOBP2	25436.6498029165	-0.251414	0.0740268936135106	-3.39625835431115	0.00068313846749045	0.0106771182771376	uncharacterized protein LOC112456868 [Temnothorax curvispinosus]	Odorant binding protein 2 precursor [Apis mellifera]	OG0002404
Tlon_g11115	396.452763643743	-0.251409	0.0562501700670004	-4.46948370689315	0.00000784086313681009	0.000300746448308306	cytosolic non-specific dipeptidase [Temnothorax curvispinosus]	Cytosolic non-specific dipeptidase [Apis mellifera]	OG0002217
Tlon_g15011	156.392757504291	-0.249802	0.0499047876971895	-5.00556395954054	0.000000556987140315853	0.0000354021026384756	ribonucleases P/MRP protein subunit POP1 [Temnothorax curvispinosus]	Ribonucleases P/MRP protein subunit POP1 [Apis mellifera]	OG0005893
Tlon_g06107	19148.3321283234	-0.24817	0.0746331274564712	-3.32519493931108	0.000883567333513607	0.0128413581672542	uncharacterized protein LOC112451936 [Temnothorax curvispinosus]	Probable chitinase 10 [Apis mellifera]	OG0001844
Tlon_g12158	1186.75148813037	-0.247905	0.0532300056587526	-4.65724437005241	0.00000320469968491394	0.000145493365695093	RING finger protein 10 isoform X1 [Temnothorax curvispinosus]	E3 ubiquitin-protein ligase RNF10 [Apis mellifera]	OG0006765
Tlon_g11272	559.652330868759	-0.247273	0.0744664455062491	-3.3205926210793	0.000898265479924709	0.0130152934431644	fatty acyl-CoA reductase 1-like [Temnothorax curvispinosus]	Fatty acyl-CoA reductase [Apis mellifera]	OG0000082
Tlon_g17734	101.911698936155	-0.246638	0.0586458938543964	-4.20555410945187	0.0000260443265939559	0.000820611132474791	gamma-secretase subunit pen-2 [Temnothorax curvispinosus]	Gamma-secretase subunit PEN-2 [Apis mellifera]	OG0003259
Tlon_g00233	981.744877556972	-0.246297	0.0543328393463863	-4.53310611562252	0.0000058122596875951	0.000238853809747982	uncharacterized protein LOC112464284 isoform X2 [Temnothorax curvispinosus]	Uncharacterized protein LOC551596 [Apis mellifera]	OG0005159
Tlon_g03589	11214.5634431893	-0.246032	0.0681355524998429	-3.610924908809	0.000305106997560472	0.00606018773904487	60S ribosomal protein L17 [Temnothorax curvispinosus]	Large ribosomal subunit protein uL22 [Apis mellifera]	OG0009460			1
Tlon_g00190	567.314226697737	-0.245617	0.0589992963176659	-4.16305801194601	0.0000314013546176724	0.000918345137806408	uncharacterized protein LOC112455944 [Temnothorax curvispinosus]	Uncharacterized protein LOC726118 [Apis mellifera]	OG0005185
Tlon_g07766	335.963220862757	-0.245238	0.0524968466465942	-4.67148830513047	0.00000299025127254117	0.000138393473943726	ATP-sensitive inward rectifier potassium channel 12-like isoform X1 [Temnothorax curvispinosus]	Uncharacterized protein LOC408462 isoform X1 [Apis mellifera]	OG0006553
Tlon_g16416	144.619507833728	-0.244994	0.0465706124973935	-5.26069639897471	0.000000143510823778794	0.0000113390884486908	peptidyl-tRNA hydrolase 2, mitochondrial-like [Temnothorax curvispinosus]	peptidyl-tRNA hydrolase [Apis mellifera]	OG0009339
Tlon_g10892	79.6478286855877	-0.244039	0.0710346979229895	-3.43549110383357	0.000591480882490467	0.00968931053894178	centromere protein L-like [Temnothorax curvispinosus]	Centromere protein L [Apis mellifera]	OG0000181
Tlon_g02742	188.648354404768	-0.243639	0.0540538030992988	-4.50734499549797	0.000006564385272831	0.000262961551223406	sin3 histone deacetylase corepressor complex component SDS3 isoform X1 [Temnothorax curvispinosus]	Sin3 histone deacetylase corepressor complex component SDS3 [Apis mellifera]	OG0002788
Tlon_g14491	2453.00920743138	-0.243471	0.062187359912955	-3.91512615495322	0.0000903569501729919	0.00216448030891785	serine hydroxymethyltransferase, cytosolic isoform X2 [Temnothorax curvispinosus]	Serine hydroxymethyltransferase [Apis mellifera]	OG0001360
Tlon_g12953	237.22687984773	-0.243265	0.0524892560750495	-4.63456560559837	0.00000357687786068641	0.000157879414461964	elongator complex protein 6-like [Temnothorax curvispinosus]	Elongator complex protein 6 [Apis mellifera]	OG0003473
Tlon_g14122	258.536178616387	-0.242836	0.0577561693100787	-4.20450072646801	0.0000261659098250825	0.000820611132474791	apoptosis-inducing factor 3-like isoform X2 [Temnothorax curvispinosus]	Apoptosis-inducing factor 3 isoform X1 [Apis mellifera]	OG0000630
Tlon_g17222	100.835728110568	-0.242139	0.0561612301819189	-4.31149977350057	0.0000162150940638926	0.000560125749294028	protein timeless homolog [Temnothorax curvispinosus]	Protein timeless homolog isoform X1 [Apis mellifera]	OG0000523
Tlon_g08247	6982.44586824342	-0.241997	0.0603427205015683	-4.01037026145199	0.0000606236048550196	0.00156212283429123	PREDICTED: 60S ribosomal protein L18a [Wasmannia auropunctata]	60S ribosomal protein L18a [Apis mellifera]	OG0002634
Tlon_g01201	3790.71030933555	-0.241666	0.0612357745744541	-3.94648159043313	0.0000793080166211383	0.00193877597555367	lipid storage droplets surface-binding protein 2-like isoform X2 [Temnothorax curvispinosus]	Uncharacterized protein LOC409465 [Apis mellifera]	OG0002084
Tlon_g12719	17147.1363732318	-0.240237	0.0764829467111362	-3.14105278696365	0.00168341687767128	0.0208437617035298	uncharacterized protein LOC112466139 [Temnothorax curvispinosus]	Phytanoyl-CoA dioxygenase [Apis mellifera]	OG0004408
Tlon_g11699	120.328742310526	-0.239459	0.0840844519666994	-2.84783402634933	0.00440178743201367	0.0425625166093492	LARGE xylosyl- and glucuronyltransferase 2-like isoform X1 [Temnothorax curvispinosus]	LARGE xylosyl- and glucuronyltransferase 1 [Apis mellifera]	OG0006273
Tlon_g03105	4161.25857339632	-0.237172	0.059699689268014	-3.97274299841297	0.0000710496947820205	0.00177326646610414	myosin regulatory light chain 2 [Solenopsis invicta]	Myosin regulatory light chain 2 [Apis mellifera]	OG0004350
Tlon_g05492	4901.98742013063	-0.234591	0.0643632171457075	-3.64480035029128	0.000267599456947866	0.00545148124474562	elongation factor 1-gamma [Temnothorax curvispinosus]	Elongation factor 1-gamma [Apis mellifera]	OG0001939
Tlon_g13404	159.403982401216	-0.234199	0.0481958990928688	-4.85932384713176	0.00000117787328860707	0.0000645393329516083	ragulator complex protein LAMTOR4 homolog [Temnothorax curvispinosus]	Late endosomal/lysosomal adaptor and MAPK and MTOR activator 4 [Apis mellifera]	OG0004904
Tlon_g13031	612.552904017293	-0.23417	0.0491349139416613	-4.76585803585179	0.00000188051637359352	0.0000970312004115065	venom serine carboxypeptidase [Temnothorax curvispinosus]	NA	OG0000990
Tlon_g01339	796.341673098622	-0.233773	0.0471069412119463	-4.96259521630982	0.000000695574478236018	0.0000409358461450753	PREDICTED: protein transport protein Sec23A isoform X2 [Vollenhovia emeryi]	Protein transport protein SEC23 [Apis mellifera]	OG0004082			1
Tlon_g18321	4542.4271849955	-0.233092	0.072570642441385	-3.21193900691558	0.00131842363017934	0.0171680344470988	40S ribosomal protein S25 isoform X2 [Formica exsecta]	40S ribosomal protein S25 [Apis mellifera]	OG0010015
Tlon_g12582	619.175494005895	-0.231388	0.0573425288032731	-4.0351904438595	0.0000545580268063404	0.00142900062519684	PREDICTED: anoctamin-4 isoform X4 [Trachymyrmex zeteki]	Anoctamin [Apis mellifera]	OG0004953
Tlon_g12594	2415.54182513291	-0.23088	0.055509879466844	-4.1592634520569	0.000031927547639805	0.000928040363408233	aldehyde dehydrogenase, mitochondrial [Temnothorax curvispinosus]	Aldehyde dehydrogenase, mitochondrial [Apis mellifera]	OG0004945
Tlon_g06770	4108.74837571176	-0.230074	0.0644899478996205	-3.56759319077759	0.000360275265538862	0.00686972876329501	60S ribosomal protein L35 [Temnothorax curvispinosus]	60S ribosomal protein L35 [Apis mellifera]	OG0009813
Tlon_g03093	1479.00741322327	-0.229224	0.0517281054850527	-4.43132631997027	0.00000936552315964579	0.000346088751178539	protein krasavietz [Temnothorax curvispinosus]	Protein krasavietz [Apis mellifera]	OG0004343
TlonOBP9	397.993895725999	-0.227923	0.0679984278315631	-3.35188057151109	0.000802646357749828	0.011977219968784	uncharacterized protein LOC112467074, partial [Temnothorax curvispinosus]	Succinate--CoA ligase [ADP/GDP-forming] subunit alpha, mitochondrial [Drosophila melanogaster]	OG0002407
Tlon_g06726	1109.54521311331	-0.227812	0.0530148969193451	-4.2971261314832	0.0000173026750138076	0.000580858111202963	60S ribosomal protein L30 [Formica exsecta]	Large ribosomal subunit protein eL30 [Apis mellifera]	OG0009777
Tlon_g12644	19859.3900357603	-0.227807	0.0752235815117323	-3.02839285177905	0.00245858246169028	0.0275118840255342	uncharacterized protein LOC112456868 [Temnothorax curvispinosus]	OBP12 [Apis mellifera]	OG0002402
TlonCSP7	4610.18746956454	-0.226941	0.0710672082464881	-3.19333065998143	0.0014064179952949	0.018169091012387	ejaculatory bulb-specific protein 3-like [Temnothorax curvispinosus]	Chemosensory protein 1 [Apis mellifera]	OG0002354
Tlon_g14252	141.946728469316	-0.226931	0.0628952124984893	-3.60807643483823	0.000308475619851121	0.00609885714199508	U3 small nucleolar RNA-interacting protein 2 [Temnothorax curvispinosus]	U3 small nucleolar RNA-interacting protein 2 isoform X1 [Apis mellifera]	OG0009294
Tlon_g15899	5777.47823825374	-0.226785	0.0659006043896023	-3.44132641334731	0.000578869759590543	0.0095815004998893	60S ribosomal protein L10a [Temnothorax curvispinosus]	Large ribosomal subunit protein uL1 [Apis mellifera]	OG0007397
Tlon_g01053	2849.91883113736	-0.2263	0.0535220061806422	-4.22816916731789	0.0000235600625961711	0.000753763881851999	ATP synthase subunit alpha, mitochondrial [Temnothorax curvispinosus]	ATP synthase subunit alpha [Apis mellifera]	OG0004303
Tlon_g14555	1205.15683112488	-0.225155	0.0505647641730759	-4.45280552431011	0.00000847555146615538	0.000318133494796557	heterogeneous nuclear ribonucleoprotein 27C isoform X3 [Temnothorax curvispinosus]	Heterogeneous nuclear ribonucleoprotein 27C isoform X1 [Apis mellifera]	OG0001589
Tlon_g03145	193.710850705344	-0.225154	0.0727472200836829	-3.09501682441828	0.001968017333476	0.0233953581762596	tyrosine aminotransferase [Temnothorax curvispinosus]	Tyrosine aminotransferase [Apis mellifera]	OG0001141
Tlon_g15647	180.23798046902	-0.224972	0.0478704216395124	-4.69959580613348	0.00000260676909040949	0.000128107920144145	39S ribosomal protein L20, mitochondrial [Temnothorax curvispinosus]	39S ribosomal protein L20, mitochondrial [Apis mellifera]	OG0008160
Tlon_g11409	500.833712878514	-0.224165	0.0509126508526841	-4.40292905556895	0.0000106799097802238	0.000385690378199446	partitioning defective 3 homolog [Temnothorax curvispinosus]	Partitioning defective 3 homolog [Apis mellifera]	OG0007814
Tlon_g12821	496.060182066636	-0.222446	0.0519813014066623	-4.27935469782046	0.0000187435954923455	0.000624830207776301	mitochondrial uncoupling protein 2-like [Temnothorax curvispinosus]	Mitochondrial uncoupling protein 2 isoform X1 [Apis mellifera]	OG0002520
Tlon_g11206	179.848981681386	-0.221447	0.0422827356066187	-5.23729556626828	0.000000162946631737232	0.0000119502552844828	NIF3-like protein 1 isoform X2 [Temnothorax curvispinosus]	NA	OG0004163
Tlon_g18698	451.104715079945	-0.220561	0.0455483776201767	-4.84234385269585	0.00000128316463000497	0.0000687286043958844	glutamic acid-rich protein-like isoform X1 [Temnothorax curvispinosus]	Aspartyl beta-hydroxylase, isoform L [Drosophila melanogaster]	OG0008494
Tlon_g03381	1017.10133042913	-0.220228	0.0502962173885917	-4.37862489624892	0.0000119430489552148	0.000424869510220215	UTP--glucose-1-phosphate uridylyltransferase-like isoform X2 [Temnothorax curvispinosus]	UTP--glucose-1-phosphate uridylyltransferase [Apis mellifera]	OG0005803
Tlon_g14105	3046.03046551125	-0.219963	0.06128843190938	-3.58898541113068	0.000331967415565346	0.00640683672064779	60S ribosomal protein L36 [Temnothorax curvispinosus]	60S ribosomal protein L36 [Apis mellifera]	OG0006128
Tlon_g17727	1532.50126519579	-0.21935	0.0659442846032415	-3.32629772944318	0.000880078688027854	0.0128297709658373	6-phosphogluconate dehydrogenase, decarboxylating [Temnothorax curvispinosus]	6-phosphogluconate dehydrogenase, decarboxylating [Apis mellifera]	OG0003266
Tlon_g07668	2569.50544573537	-0.217923	0.0674364669609231	-3.23152418601225	0.001231319029852	0.0162595507349154	LOW QUALITY PROTEIN: uncharacterized protein LOC112454790 [Temnothorax curvispinosus]	ADP-ribosylation factor GTPase-activating protein 1 isoform X1 [Apis mellifera]	OG0001657
Tlon_g18213	2117.45305195661	-0.217745	0.0677492455436215	-3.2139862806073	0.00130905927872919	0.0171433389534478	PREDICTED: peptidoglycan-recognition protein SA-like [Vollenhovia emeryi]	Peptidoglycan-recognition protein [Apis mellifera]	OG0002115
Tlon_g15530	9210.47768429245	-0.217586	0.0687538964087583	-3.1647099995507	0.0015523759234391	0.0194230341916908	60S ribosomal protein L34-like [Formica exsecta]	Large ribosomal subunit protein eL34 [Apis mellifera]	OG0007067
Tlon_g18011	1384.92605735922	-0.216822	0.0752305054759251	-2.88210148340806	0.00395032481954224	0.0392316633640789	pancreatic lipase-related protein 2-like isoform X1 [Temnothorax curvispinosus]	phospholipase A1 [Apis mellifera]	OG0007483			1
Tlon_g05288	1144.57706433347	-0.216422	0.0558080848926127	-3.8779771278869	0.000105328616873186	0.00248565107244792	coiled-coil-helix-coiled-coil-helix domain-containing protein 2 [Temnothorax curvispinosus]	Coiled-coil-helix-coiled-coil-helix domain-containing protein 10, mitochondrial [Apis mellifera]	OG0005432
Tlon_g14323	2480.64014312815	-0.214795	0.0683092853327665	-3.14445377419034	0.00166397197692044	0.0206855104131799	chymotrypsin inhibitor-like [Temnothorax curvispinosus]	Chymotrypsin inhibitor [Apis mellifera]	OG0007695
Tlon_g17730	138.101959341449	-0.214385	0.0642340189368025	-3.33756167679085	0.000845169618045877	0.0123869844521419	methylenetetrahydrofolate reductase isoform X1 [Temnothorax curvispinosus]	Methylenetetrahydrofolate reductase isoform X1 [Apis mellifera]	OG0003263
Tlon_g18215	401.688867527282	-0.214026	0.0608831719132113	-3.51535585882103	0.000439165086066904	0.00783565068654144	protein split ends-like isoform X1 [Temnothorax curvispinosus]	Protein split ends isoform X1 [Apis mellifera]	OG0005965
Tlon_g15391	208.187967667955	-0.212042	0.0686147871209794	-3.09031840711788	0.00199942025782153	0.0235339169605808	hemicentin-1 isoform X9 [Solenopsis invicta]	Uncharacterized protein LOC412893 isoform X1 [Apis mellifera]	OG0008897			1
Tlon_g17980	17899.4144760395	-0.211727	0.0656450762415572	-3.22533604611756	0.00125824881674471	0.016569259970779	40S ribosomal protein S3a [Temnothorax curvispinosus]	Small ribosomal subunit protein eS1 [Apis mellifera]	OG0007455
Tlon_g00334	3379.25585822245	-0.211606	0.068580974535848	-3.08549483826836	0.00203213751315603	0.0238014730349257	peroxisomal hydratase-dehydrogenase-epimerase-like [Temnothorax curvispinosus]	Uncharacterized protein LOC724838 [Apis mellifera]	OG0008054
TlonNPC2_2	4586.16102979674	-0.211589	0.0722297964540344	-2.92938506141082	0.00339633395203765	0.0352730369267178	NPC intracellular cholesterol transporter 2 homolog a-like [Temnothorax curvispinosus]	NPC intracellular cholesterol transporter 2 homolog a [Apis mellifera]	OG0001006
Tlon_g14533	1563.9193890453	-0.210994	0.062118118436112	-3.39665518890894	0.000682148646352171	0.0106771182771376	4-coumarate--CoA ligase 1-like [Temnothorax curvispinosus]	4-coumarate--CoA ligase 1 isoform X1 [Apis mellifera]	OG0001039
TlonOBP1	17501.5637598855	-0.210938	0.0722127164112946	-2.92106831375898	0.00348833329080264	0.0356843021400347	pheromone-binding protein Gp-9-like [Temnothorax curvispinosus]	OBP12 [Apis mellifera]	OG0001008
Tlon_g03426	12654.4216379021	-0.210889	0.0686144777626749	-3.07353577387555	0.00211538323485361	0.0244758055353086	PREDICTED: 60S ribosomal protein L27 [Vollenhovia emeryi]	60S ribosomal protein L27 [Apis mellifera]	OG0005827
Tlon_g12732	325.148373535846	-0.210315	0.0402181129740543	-5.22936393181736	0.000000170094236962247	0.0000122854428424095	signal peptidase complex catalytic subunit SEC11A [Nylanderia fulva]	Signal peptidase complex catalytic subunit SEC11 [Apis mellifera]	OG0004398
Tlon_g07543	939.981896498384	-0.209259	0.058359743519	-3.58567429609935	0.000336208362631729	0.00643656732797371	tetratricopeptide repeat protein 39B-like [Temnothorax curvispinosus]	Tetratricopeptide repeat protein 39B isoform X1 [Apis mellifera]	OG0007192
Tlon_g14553	816.511903535794	-0.209131	0.0473287569973839	-4.41869822460756	0.00000992971818364446	0.000361335622759031	proteasome subunit beta type-1 [Temnothorax curvispinosus]	Proteasome subunit beta type-1 [Apis mellifera]	OG0008672
Tlon_g12625	3970.03951822901	-0.208031	0.0604481396660551	-3.44148201601909	0.000578536927465047	0.0095815004998893	cytochrome P450 6k1-like isoform X1 [Temnothorax curvispinosus]	Cytochrome P450 6AQ1 [Apis mellifera]	OG0000081
Tlon_g15231	736.582775369532	-0.208012	0.0501733102915553	-4.14587696529509	0.0000338515571339135	0.000960537933674796	cyclin G isoform X2 [Temnothorax curvispinosus]	Cyclin G [Apis mellifera]	OG0001115
Tlon_g08271	319.539093486511	-0.207821	0.0562066549484694	-3.69744350204334	0.000217781668870282	0.00463466614064568	bifunctional arginine demethylase and lysyl-hydroxylase PSR [Temnothorax curvispinosus]	Bifunctional arginine demethylase and lysyl-hydroxylase PSR [Apis mellifera]	OG0002067
Tlon_g18862	9761.58212459362	-0.207635	0.0663521670129214	-3.12929185253807	0.00175228169897781	0.0215286774717196	PREDICTED: 60S ribosomal protein L8 [Atta cephalotes]	Large ribosomal subunit protein uL2 [Apis mellifera]	OG0004438
Tlon_g13544	307.506031527094	-0.20725	0.0634034447814156	-3.26875214818071	0.00108022880447448	0.0148399155934578	uncharacterized F-box/LRR-repeat protein C02F5.7 isoform X1 [Temnothorax curvispinosus]	Uncharacterized F-box/LRR-repeat protein C02F5.7 isoform X1 [Apis mellifera]	OG0002860
Tlon_g00202	1036.21916794655	-0.206254	0.0494900155514296	-4.16758022271581	0.0000307850185094105	0.000907911666360461	PREDICTED: transcription factor BTF3 homolog 4 [Wasmannia auropunctata]	Transcription factor BTF3 [Apis mellifera]	OG0005176
Tlon_g05493	292.186594768407	-0.205983	0.0430794835870974	-4.78145732973158	0.00000174028946109884	0.0000921773317895352	probable 39S ribosomal protein L49, mitochondrial isoform X1 [Temnothorax curvispinosus]	Large ribosomal subunit protein mL49 [Apis mellifera]	NA
Tlon_g17866	1378.19974394505	-0.205748	0.0640714490125967	-3.21122019187858	0.00132172616783832	0.0171680344470988	facilitated trehalose transporter Tret1-like [Temnothorax curvispinosus]	Facilitated trehalose transporter Tret1 [Apis mellifera]	OG0008058
Tlon_g02964	11623.3896960403	-0.205342	0.0648219770178703	-3.1677891374821	0.0015360288482796	0.0193199195771737	40S ribosomal protein S5 [Temnothorax curvispinosus]	40S ribosomal protein S5 [Apis mellifera]	OG0006213
Tlon_g16425	196.249271899526	-0.204814	0.0462407102210789	-4.42929819153706	0.0000094540231523732	0.000346671756672024	MICOS complex subunit Mic10-like [Temnothorax curvispinosus]	MICOS complex subunit MIC10 [Apis mellifera]	OG0009345
Tlon_g13222	549.086012836472	-0.204066	0.0603953352199051	-3.37883592888774	0.000727934375010998	0.0111642828787442	uncharacterized protein LOC112458372 isoform X2 [Temnothorax curvispinosus]	Circadian clock-controlled protein [Apis mellifera]	OG0002998
Tlon_g01078	1114.53606441139	-0.203993	0.0596188924402292	-3.42160843918227	0.000622518950039038	0.0100937001184901	L-xylulose reductase-like [Temnothorax curvispinosus]	L-xylulose reductase [Apis mellifera]	OG0003186
Tlon_g14521	5348.86286570008	-0.203747	0.0607943614662445	-3.35141096149372	0.000804008892387428	0.011977219968784	60S ribosomal protein L11 [Temnothorax curvispinosus]	60S ribosomal protein L11 [Apis mellifera]	OG0000827
Tlon_g00304	243.906724591132	-0.203467	0.0506233714925466	-4.01923151432117	0.0000583882757513778	0.00151270060058053	gastrula zinc finger protein xFG20-1-like isoform X1 [Temnothorax curvispinosus]	Zinc finger protein 569 [Apis mellifera]	OG0001460
Tlon_g02465	8114.66421640491	-0.203404	0.0601218347745136	-3.38319060855604	0.000716488861049821	0.0110828315658586	troponin C-like isoform X2 [Temnothorax curvispinosus]	Troponin C type I isoform X1 [Apis mellifera]	OG0002699
Tlon_g09672	1123.37847389488	-0.202336	0.0644417797059131	-3.13983230542961	0.00169044570768484	0.0208765665506053	uncharacterized protein LOC112454759 isoform X1 [Temnothorax curvispinosus]	Ras guanine nucleotide exchange factor P isoform X1 [Apis mellifera]	OG0006655			1
Tlon_g13011	768.956483945214	-0.202252	0.0500892142303361	-4.03784404303868	0.0000539446957414334	0.00142863535888563	cytochrome b-c1 complex subunit 2, mitochondrial [Temnothorax curvispinosus]	Cytochrome b-c1 complex subunit 2, mitochondrial [Apis mellifera]	OG0002208
Tlon_g17277	3297.31048064254	-0.202209	0.0655855479162955	-3.08314081087117	0.00204828210814091	0.0239317666899699	3-hydroxyacyl-CoA dehydrogenase type-2 [Temnothorax curvispinosus]	NA	OG0008829
Tlon_g04762	243.073359151247	-0.201276	0.0500772999441638	-4.01930406494045	0.0000583703005759613	0.00151270060058053	thioredoxin domain-containing protein 11 isoform X1 [Temnothorax curvispinosus]	Thioredoxin domain-containing protein 11 [Apis mellifera]	OG0009108
Tlon_g11522	2208.32932112795	-0.200868	0.0536950919071575	-3.74089761909999	0.000183364208542054	0.00401713474540608	poly(U)-specific endoribonuclease homolog [Temnothorax curvispinosus]	Endoribonuclease [Apis mellifera]	OG0008399
Tlon_g15655	2110.22650794955	-0.200717	0.0584099944431462	-3.43634393505281	0.000589621943229448	0.00968931053894178	exosome component 10 [Temnothorax curvispinosus]	phospholipase A1 [Apis mellifera]	OG0008152
Tlon_g09288	11318.1301842857	-0.200655	0.0646950454578626	-3.1015485291363	0.0019251131469678	0.0230000360190364	40S ribosomal protein S8 [Temnothorax curvispinosus]	NA	OG0007540
Tlon_g02688	1083.57325947805	-0.199606	0.0479007405494543	-4.1670687919454	0.000030854140958757	0.000907911666360461	ras-related protein Rab-2 [Nylanderia fulva]	NA	OG0001059
Tlon_g15619	3920.48237640008	-0.198978	0.068241884531953	-2.91577310595508	0.0035480842480982	0.0361404222450515	PREDICTED: 60S ribosomal protein L37 [Vollenhovia emeryi]	Ribosomal protein L37 [Apis mellifera]	OG0008179
Tlon_g17513	453.601003617922	-0.198871	0.0455036559990592	-4.3704506154851	0.0000123990395314914	0.000434604569460438	ubiquitin-conjugating enzyme E2 G2 [Temnothorax curvispinosus]	Ubiquitin-conjugating enzyme E2 S [Apis mellifera]	OG0003706
Tlon_g09660	153.491366333503	-0.198634	0.066039899293384	-3.00779100928615	0.00263154039169526	0.0288537870011347	PREDICTED: gamma-aminobutyric acid type B receptor subunit 1 isoform X2 [Vollenhovia emeryi]	Gamma-aminobutyric acid type B receptor subunit 1 [Apis mellifera]	OG0006644
Tlon_g15695	211.364970962163	-0.19835	0.0439642328631648	-4.51161302316687	0.00000643364859212291	0.00026212993879188	PREDICTED: rho guanine nucleotide exchange factor 1-like isoform X2 [Wasmannia auropunctata]	Rho guanine nucleotide exchange factor 12 isoform X1 [Apis mellifera]	OG0000858
Tlon_g05774	185.225343378402	-0.198122	0.0500814117351324	-3.95600841478142	0.0000762124774916108	0.0018922129177214	sprT-like domain-containing protein Spartan [Temnothorax curvispinosus]	Protein with SprT-like domain at the N terminus [Apis mellifera]	OG0009605
Tlon_g00040	148.07074071422	-0.197023	0.0420835768932492	-4.68171881740498	0.00000284479515562013	0.00013345808230763	GPN-loop GTPase 2 [Temnothorax curvispinosus]	GPN-loop GTPase 2 [Apis mellifera]	OG0001304
Tlon_g15334	10143.4522106382	-0.196395	0.0652437903139463	-3.01017491289312	0.00261097281439436	0.0288113597366156	60S ribosomal protein L15 [Temnothorax curvispinosus]	Ribosomal protein L15 [Apis mellifera]	OG0008917
Tlon_g06601	140.695470314864	-0.196103	0.0525730326311124	-3.73010434308936	0.000191400489122927	0.00412853453234838	uncharacterized protein LOC112462023 [Temnothorax curvispinosus]	Uncharacterized protein LOC725211 [Apis mellifera]	OG0006885
Tlon_g07625	142.845651884924	-0.195671	0.0595281192253803	-3.28703790048896	0.00101247206156047	0.014153824977885	alkylated DNA repair protein alkB homolog 8 [Temnothorax curvispinosus]	Alkylated DNA repair protein alkB homolog 8 [Apis mellifera]	OG0003547
Tlon_g06885	664.893698201928	-0.1947	0.0551425977610117	-3.53084939510288	0.000414227530291309	0.00753065704231228	uncharacterized protein LOC105198735 isoform X5 [Solenopsis invicta]	Uncharacterized protein, isoform K [Drosophila melanogaster]	OG0003561
Tlon_g17247	404.530044774961	-0.194036	0.054905510796972	-3.53399738881332	0.000409325122412269	0.00750481868668956	LOW QUALITY PROTEIN: DNA-directed RNA polymerase III subunit RPC1 [Temnothorax curvispinosus]	DNA-directed RNA polymerase subunit [Apis mellifera]	OG0002232
Tlon_g14349	3305.12541955454	-0.192798	0.0523479690188363	-3.68301483408973	0.000230491741202714	0.0047980529708006	PREDICTED: ADP,ATP carrier protein 2 [Acromyrmex echinatior]	ADP/ATP translocase [Apis mellifera]	OG0001512
Tlon_g18756	276.175076372125	-0.192561	0.0482164641590689	-3.99367776615356	0.0000650562627789922	0.00165183991218446	troponin C isoform X1 [Temnothorax curvispinosus]	Troponin C type IIa isoform X1 [Apis mellifera]	OG0003812
Tlon_g02522	2365.17648100092	-0.192478	0.0561660312366222	-3.42694802611511	0.000610405889458363	0.00994574071804336	ATP synthase subunit beta, mitochondrial [Solenopsis invicta]	ATP synthase subunit beta [Apis mellifera]	OG0010347
Tlon_g02078	467.350755706454	-0.192469	0.0446672717348362	-4.30895099583585	0.0000164030704646488	0.000562542711546623	26S proteasome non-ATPase regulatory subunit 13 [Temnothorax curvispinosus]	26S proteasome non-ATPase regulatory subunit 13 [Apis mellifera]	OG0006364
Tlon_g10016	3332.42968847859	-0.192035	0.0603539133275972	-3.18181492566796	0.00146355309816997	0.0186728237175096	ATP synthase lipid-binding protein, mitochondrial [Temnothorax curvispinosus]	ATPase protein 9 [Apis mellifera]	OG0005891
Tlon_g02462	143.351117121241	-0.191754	0.0475205322333599	-4.03519183092462	0.0000545577044925622	0.00142900062519684	PREDICTED: glycine-rich cell wall structural protein isoform X6 [Trachymyrmex septentrionalis]	U6 snRNA-associated Sm-like protein LSm6 [Apis mellifera]	OG0002702
Tlon_g03578	490.961841684424	-0.191726	0.0532406992212577	-3.60111511543933	0.000316855233557542	0.00621583908793746	Uncharacterized protein CELE_ZK643.6 [Caenorhabditis elegans]	Glucose transporter type 1 isoform X1 [Apis mellifera]	NA
Tlon_g14453	1529.72193416555	-0.191339	0.0649341204079259	-2.94665640913966	0.00321229916693349	0.0336550112720262	ferritin subunit [Temnothorax curvispinosus]	Ferritin [Apis mellifera]	OG0005694
TlonOBP8	6096.97628663277	-0.191187	0.0681371920712737	-2.80590550070841	0.0050175404874384	0.0465342714078188	pheromone-binding protein Gp-9-like [Temnothorax curvispinosus]	Odorant binding protein 3 isoform X1 [Apis mellifera]	OG0001009
TlonNPC2_3	720.232680526159	-0.19113	0.0564060775691877	-3.38845938017165	0.000702864385765704	0.010913858393958	ecdysteroid-regulated 16 kDa protein [Temnothorax curvispinosus]	NPC intracellular cholesterol transporter 2 homolog a [Apis mellifera]	OG0002395
Tlon_g18610	541.099415219645	-0.190695	0.0535002680575974	-3.56437777693203	0.000364720349735935	0.00691310828934762	serine/threonine-protein phosphatase 6 regulatory subunit 3 isoform X1 [Temnothorax curvispinosus]	Serine/threonine-protein phosphatase 6 regulatory subunit 3 isoform X1 [Apis mellifera]	OG0009931
Tlon_g00513	713.389819014708	-0.189693	0.0561943320471629	-3.37566644590576	0.000736371351157303	0.0112509045864323	probable phosphoserine aminotransferase [Temnothorax curvispinosus]	phosphoserine transaminase [Apis mellifera]	OG0009594
Tlon_g09335	157.811780087583	-0.189668	0.0411546236008998	-4.60867292451323	0.00000405247249455917	0.00017723060900517	39S ribosomal protein S18a, mitochondrial [Temnothorax curvispinosus]	28S ribosomal protein S18a, mitochondrial [Apis mellifera]	OG0001230
Tlon_g16873	198.58325653513	-0.189615	0.0403729190228344	-4.69659562935624	0.00000264533414845068	0.000128676611078208	GRIP and coiled-coil domain-containing protein 1 isoform X1 [Temnothorax curvispinosus]	GRIP and coiled-coil domain-containing protein 1 [Apis mellifera]	OG0000710
Tlon_g13220	1479.36432131706	-0.189457	0.0598346411276439	-3.16634478741777	0.00154367702725349	0.0193650220760984	uncharacterized protein LOC112458376 [Temnothorax curvispinosus]	Circadian clock-controlled protein [Apis mellifera]	OG0002996
Tlon_g07163	1037.23494272923	-0.189237	0.058236204718197	-3.24946822304207	0.00115620995257186	0.0154821709098597	PREDICTED: alpha-actinin, sarcomeric isoform X2 [Vollenhovia emeryi]	Alpha-actinin, sarcomeric isoform X4 [Apis mellifera]	OG0006848
Tlon_g00036	358.41978065095	-0.188449	0.0606658527677822	-3.10634580708809	0.00189415064499642	0.0227441212209016	protein msta-like [Temnothorax curvispinosus]	SET domain-containing protein SmydA-8 [Apis mellifera]	OG0002315
Tlon_g11527	13365.6499156464	-0.187545	0.0641094566892718	-2.92539055045976	0.00344024168403997	0.0353440347151261	60S acidic ribosomal protein P0 [Solenopsis invicta]	60S acidic ribosomal protein P0 [Apis mellifera]	OG0008394
Tlon_g06279	3849.94904566098	-0.187472	0.0673963146535267	-2.78163452533966	0.00540859098926113	0.049297807353361	60S ribosomal protein L24 [Temnothorax curvispinosus]	Large ribosomal subunit protein eL24 [Apis mellifera]	OG0007267
Tlon_g18488	1025.5255039264	-0.186948	0.0628458050916488	-2.97471110260931	0.0029326459388514	0.0313768808769987	transcription elongation regulator 1-like isoform X1 [Temnothorax curvispinosus]	Transcription elongation regulator 1 isoform X1 [Apis mellifera]	OG0000734
Tlon_g00002	518.920811111407	-0.186292	0.0655335131931062	-2.84270427726319	0.00447325545937302	0.0429919531750629	PREDICTED: uncharacterized protein LOC108773774 [Cyphomyrmex costatus]	NA	OG0005289
Tlon_g11153	1712.57972333043	-0.18597	0.0527069248398084	-3.52837483558455	0.000418119628569004	0.00754991011131986	PREDICTED: enolase isoform X1 [Wasmannia auropunctata]	Enolase [Apis mellifera]	OG0004129
Tlon_g15351	3939.3702433764	-0.185878	0.0662446457218656	-2.80592523711486	0.00501723318009313	0.0465342714078188	glutamyl aminopeptidase-like [Temnothorax curvispinosus]	Aminopeptidase [Apis mellifera]	OG0002215
Tlon_g17179	983.099608373891	-0.185748	0.0524574517605985	-3.5409311563752	0.000398717598252131	0.00736700306537949	23 kDa integral membrane protein-like [Temnothorax curvispinosus]	Tetraspanin [Apis mellifera]	OG0005123
Tlon_g16035	668.577507994026	-0.185376	0.0536379825255937	-3.45605388363166	0.000548145732840414	0.00936562977939159	UDP-glucuronosyltransferase 2B31-like [Temnothorax curvispinosus]	UDP-glucuronosyltransferase 1-1 isoform X1 [Apis mellifera]	OG0010192
Tlon_g06411	1420.02918755797	-0.184297	0.0562579773670708	-3.27593200675389	0.00105313911675929	0.0145939365395103	1,4-alpha-glucan-branching enzyme [Temnothorax curvispinosus]	1,4-alpha-glucan branching enzyme [Apis mellifera]	OG0009641
Tlon_g16752	178.112908360579	-0.184171	0.0620471612253957	-2.96823794623643	0.00299512372103397	0.0319310103466717	uncharacterized protein LOC112461002 [Temnothorax curvispinosus]	Uncharacterized protein LOC409502 [Apis mellifera]	OG0006470
Tlon_g00241	1748.00030612266	-0.184063	0.0598662694199546	-3.07456749584041	0.00210808015036878	0.0244506522550072	cuticle protein CP14.6-like [Formica exsecta]	Cuticular protein 14 precursor [Apis mellifera]	OG0002041
Tlon_g08955	8829.85635203938	-0.183992	0.0640542819774816	-2.87243851514515	0.00407317330792205	0.0399139340131216	60S ribosomal protein L13a [Temnothorax curvispinosus]	Large ribosomal subunit protein uL13 [Apis mellifera]	OG0002906
Tlon_g13417	1873.64687566034	-0.183395	0.0593242431162794	-3.09140523351314	0.00199211559536774	0.0235339169605808	juvenile hormone epoxide hydrolase 1-like [Temnothorax curvispinosus]	Epoxide hydrolase [Apis mellifera]	OG0002957
Tlon_g07541	4492.08472804333	-0.183045	0.0627111689828666	-2.91885396926228	0.00351320759601315	0.0358618000218301	uncharacterized protein LOC112456908 [Temnothorax curvispinosus]	Uncharacterized protein LOC410793 [Apis mellifera]	OG0007190
Tlon_g16696	457.562891450656	-0.18244	0.0386633421386332	-4.71868160018805	0.00000237378009729272	0.000117873017956192	DDB1- and CUL4-associated factor 8-like isoform X1 [Temnothorax curvispinosus]	DDB1- and CUL4-associated factor 8 isoform X1 [Apis mellifera]	OG0001330
Tlon_g07529	870.342271733358	-0.182258	0.0557549903882143	-3.26891774777501	0.00107959680044434	0.0148399155934578	FK506-binding protein 5 isoform X1 [Solenopsis invicta]	Glutamic acid-rich protein-like isoform X1 [Apis mellifera]	OG0000837
Tlon_g16470	670.931084623876	-0.181948	0.0583407970830334	-3.11870557782761	0.00181647373575695	0.0220795107858157	proteasome subunit alpha type-5 [Temnothorax curvispinosus]	Proteasome subunit alpha type [Apis mellifera]	OG0009383
Tlon_g15945	2701.62359325388	-0.181792	0.0543683678942927	-3.34370182663744	0.000826685372395519	0.0122006475857877	aldehyde dehydrogenase, dimeric NADP-preferring isoform X4 [Temnothorax curvispinosus]	Aldehyde dehydrogenase [Apis mellifera]	OG0007358
Tlon_g04308	291.86735766411	-0.181619	0.0623328666571292	-2.91368776843501	0.00357186958385285	0.0363051221881163	fatty acyl-CoA reductase 1-like [Temnothorax curvispinosus]	Fatty acyl-CoA reductase [Apis mellifera]	OG0000082
Tlon_g00604	15611.8639773853	-0.178687	0.0635425785716666	-2.81208169184717	0.00492220004152974	0.0460080933293574	chitinase-like protein Idgf4 isoform X1 [Temnothorax curvispinosus]	Chitinase-like protein EN03 isoform X1 [Apis mellifera]	OG0001860
Tlon_g03731	184.100869746857	-0.17853	0.04408153489499	-4.04999146420563	0.0000512195011933595	0.00137170428195924	presenilins-associated rhomboid-like protein, mitochondrial [Temnothorax curvispinosus]	rhomboid protease [Apis mellifera]	OG0006965
Tlon_g02912	458.448675656603	-0.177098	0.0434749946111957	-4.07356939451503	0.0000462980479272456	0.00125399315039307	complement component 1 Q subcomponent-binding protein, mitochondrial-like [Temnothorax curvispinosus]	Complement component 1 Q subcomponent-binding protein, mitochondrial [Apis mellifera]	OG0000901
Tlon_g14359	2134.09535209736	-0.176976	0.0619426068060441	-2.8570979198186	0.00427533922385054	0.0415082323423534	40S ribosomal protein S7 [Temnothorax curvispinosus]	40S ribosomal protein S7 [Apis mellifera]	OG0000653
Tlon_g12600	157.430494087123	-0.175809	0.0457157907388498	-3.84569756889179	0.000120209959005071	0.00274182236639796	metaxin-1 isoform X2 [Temnothorax curvispinosus]	Metaxin-1 [Apis mellifera]	OG0005412
Tlon_g05618	758.136857537606	-0.175176	0.0560220134444231	-3.12690851377673	0.00176654889579271	0.0216156477303195	PREDICTED: transmembrane protein 256-like isoform X1 [Trachymyrmex zeteki]	Transmembrane protein 256 homolog [Apis mellifera]	OG0006289
Tlon_g07705	229.724709517405	-0.174922	0.0442635470582369	-3.95182558481296	0.000077557260700259	0.00190574980287698	MAP kinase-activating death domain protein isoform X6 [Temnothorax curvispinosus]	MAP kinase-activating death domain protein [Apis mellifera]	OG0006522
Tlon_g18690	169.5654675227	-0.174515	0.0441302916594699	-3.95454021166773	0.0000766819747013791	0.00189400504353095	DNA-directed RNA polymerase III subunit RPC3 [Temnothorax curvispinosus]	DNA-directed RNA polymerase III subunit RPC3 [Apis mellifera]	OG0007859
Tlon_g17571	540.525634397902	-0.173657	0.0425660599633586	-4.07970725358736	0.0000450924514731634	0.0012353776791527	peroxisomal membrane protein PMP34 isoform X1 [Temnothorax curvispinosus]	Peroxisomal membrane protein PMP34 [Apis mellifera]	OG0003662
Tlon_g15923	38545.8749402547	-0.172085	0.059773968502885	-2.87892125373489	0.00399037958073759	0.0393833115142362	muscle-specific protein 20 [Temnothorax curvispinosus]	Transgelin [Apis mellifera]	OG0007376
Tlon_g00525	133.599895644118	-0.171456	0.0574564679054819	-2.98410677999541	0.00284407499904813	0.0307430964182821	transmembrane protein 222-like [Temnothorax curvispinosus]	Transmembrane protein 222 [Apis mellifera]	OG0009586
Tlon_g16667	1677.49283837938	-0.171369	0.0548152887688552	-3.12629738357365	0.00177022442020384	0.0216156477303195	glutenin, low molecular weight subunit-like isoform X1 [Temnothorax curvispinosus]	Transcription initiation factor TFIID subunit 12 isoform X1 [Apis mellifera]	OG0005471
Tlon_g04751	126.04999592281	-0.169919	0.0601796405831905	-2.82352323325418	0.00474989831971636	0.0449261216073172	uncharacterized protein LOC112453397 [Temnothorax curvispinosus]	Uncharacterized protein LOC408641 [Apis mellifera]	NA		5	5
Tlon_g14760	836.73059564873	-0.168682	0.0423885730812159	-3.97941774931933	0.0000690842555784425	0.00174245844625627	programmed cell death 6-interacting protein [Temnothorax curvispinosus]	Programmed cell death 6-interacting protein isoform X1 [Apis mellifera]	OG0008935
Tlon_g17416	605.739404620165	-0.168033	0.0401025243357113	-4.19008239600749	0.0000278853177127511	0.00085760844862377	N-acylneuraminate-9-phosphatase-like [Temnothorax curvispinosus]	N-acylneuraminate-9-phosphatase [Apis mellifera]	OG0009525
Tlon_g11243	979.001267074839	-0.167391	0.0479928363117894	-3.48784043594571	0.000486938582432313	0.00853395670020161	probable phosphorylase b kinase regulatory subunit alpha isoform X2 [Temnothorax curvispinosus]	Phosphorylase b kinase regulatory subunit [Apis mellifera]	OG0004631
Tlon_g06424	668.531821166228	-0.167169	0.0455450593204596	-3.67041827332314	0.000242153887071797	0.00499717566957254	plasminogen activator inhibitor 1 RNA-binding protein-like isoform X1 [Temnothorax curvispinosus]	Plasminogen activator inhibitor 1 RNA-binding protein isoform X1 [Apis mellifera]	OG0009632
Tlon_g12807	1598.84488347545	-0.166605	0.0484081437462654	-3.44167879478554	0.000578116275340275	0.0095815004998893	uncharacterized protein LOC112463204 isoform X1 [Temnothorax curvispinosus]	Uncharacterized protein LOC409690 [Apis mellifera]	OG0002530
Tlon_g04707	489.053459638755	-0.166474	0.0473539138924297	-3.51553240938357	0.000438873190082873	0.00783565068654144	transmembrane emp24 domain-containing protein eca [Temnothorax curvispinosus]	Transmembrane emp24 domain-containing protein eca [Apis mellifera]	OG0006430
Tlon_g18378	269.667935770218	-0.166071	0.0580062120829751	-2.8629851183255	0.00419670273719675	0.0409114150270284	RNA binding protein fox-1 homolog 2 isoform X6 [Monomorium pharaonis]	RNA binding protein fox-1 homolog 2 isoform X1 [Apis mellifera]	OG0010061			2
Tlon_g15770	255.527030014541	-0.166069	0.0442618355058218	-3.75197894265451	0.000175444203401399	0.00388996519820683	uncharacterized protein LOC112459558 [Temnothorax curvispinosus]	Uncharacterized protein LOC724286 [Apis mellifera]	NA
Tlon_g03001	433.548443132071	-0.166008	0.0485616077165512	-3.41850555857271	0.00062966031685329	0.0101108237962806	serine protease snake-like isoform X1 [Temnothorax curvispinosus]	Serine protease snake isoform X1 [Apis mellifera]	OG0010248
Tlon_g06272	285.007673341361	-0.165247	0.0489088601273541	-3.37867523230223	0.000728359969643268	0.0111642828787442	organic cation transporter protein-like isoform X1 [Temnothorax curvispinosus]	Organic cation transporter protein [Apis mellifera]	OG0007276
Tlon_g10036	418.482667992302	-0.165146	0.0492516392345425	-3.35310483918872	0.000799104314509656	0.011977219968784	ubiquitin carboxyl-terminal hydrolase isozyme L3-like [Temnothorax curvispinosus]	Ubiquitin carboxyl-terminal hydrolase [Apis mellifera]	OG0001205
Tlon_g05617	733.950900375154	-0.164847	0.0539081672442619	-3.05792963218325	0.00222871904530583	0.0253563333865701	LOW QUALITY PROTEIN: E3 ubiquitin-protein ligase TRIP12 [Temnothorax curvispinosus]	E3 ubiquitin-protein ligase [Apis mellifera]	OG0006288
Tlon_g03056	1416.0414871658	-0.163879	0.0486244569774464	-3.37030956399348	0.000750837832849731	0.0113626792037926	PTB domain-containing engulfment adapter protein 1-like [Temnothorax curvispinosus]	PTB domain-containing engulfment adapter protein 1 [Apis mellifera]	OG0007036
Tlon_g18340	818.11865804123	-0.16385	0.0475283256793015	-3.44742579229249	0.000565955858294336	0.00953325645402508	PREDICTED: intron-binding protein aquarius isoform X1 [Wasmannia auropunctata]	RNA helicase aquarius isoform X1 [Apis mellifera]	OG0010030
Tlon_g16273	592.495425054492	-0.163614	0.0566866612273265	-2.88628339786522	0.00389820968547453	0.038876078599701	facilitated trehalose transporter Tret1-like isoform X1 [Temnothorax curvispinosus]	Facilitated trehalose transporter Tret1 [Apis mellifera]	OG0006698
Tlon_g07007	247.260613765128	-0.162417	0.0544415175035936	-2.98333190770143	0.00285128606307862	0.0307513137165062	uncharacterized protein LOC112467812 [Temnothorax curvispinosus]	Activating transcription factor-2 [Drosophila melanogaster]	OG0007326
Tlon_g01006	338.837172137379	-0.161791	0.0488823339917802	-3.30980050688957	0.00093362486967904	0.0134866356174545	uncharacterized protein LOC112455263 [Temnothorax curvispinosus]	Lactosylceramide 4-alpha-galactosyltransferase isoform X1 [Apis mellifera]	OG0004263
Tlon_g01089	2373.36410112853	-0.161248	0.0493758073408411	-3.26572202708976	0.0010918537250233	0.0148710477348173	probable medium-chain specific acyl-CoA dehydrogenase, mitochondrial isoform X1 [Temnothorax curvispinosus]	Medium-chain specific acyl-CoA dehydrogenase, mitochondrial [Apis mellifera]	OG0003478
Tlon_g17534	578.977734385517	-0.160443	0.0422043399351986	-3.80157417943812	0.000143779678193885	0.00324833045474052	enoyl-CoA delta isomerase 1, mitochondrial-like [Temnothorax curvispinosus]	Enoyl-CoA delta isomerase 1, mitochondrial [Apis mellifera]	OG0003693
Tlon_g03387	328.854215094282	-0.160225	0.0349833083568136	-4.58002786703601	0.00000464913980781408	0.00020064644352364	cyclin-Q-like isoform X1 [Temnothorax curvispinosus]	Cyclin-Q [Apis mellifera]	OG0005807
Tlon_g12817	5107.74782638969	-0.160187	0.0566594286686921	-2.82718191405859	0.00469596427614824	0.044504297623059	uncharacterized protein LOC112463205 [Temnothorax curvispinosus]	Uncharacterized protein LOC100577043 [Apis mellifera]	OG0002524
Tlon_g00422	544.264442538063	-0.160015	0.046366031820007	-3.45111574676185	0.000558274089695102	0.00947079211948951	cytochrome b5-like isoform X1 [Temnothorax curvispinosus]	NA	OG0008221
Tlon_g17577	97.5326561184565	-0.15905	0.0558306718953634	-2.84879206674327	0.00438855520551329	0.0425208184241502	aprataxin [Temnothorax curvispinosus]	Aprataxin [Apis mellifera]	OG0003656
Tlon_g08375	334.859810524612	-0.158009	0.0525170191139237	-3.00872533666989	0.00262346172200049	0.0288537870011347	dnaJ homolog subfamily C member 4-like [Temnothorax curvispinosus]	DnaJ homolog subfamily C member 4 [Apis mellifera]	OG0008516
Tlon_g02041	394.266948731258	-0.156985	0.0500856784425704	-3.13433720886891	0.0017224279500779	0.0212165737416572	scavenger receptor class B member 1 [Temnothorax curvispinosus]	Scavenger receptor class B member 1 [Apis mellifera]	OG0006341
Tlon_g11984	286.174427929204	-0.156617	0.0512786370402124	-3.05424216743111	0.0022562986709994	0.0256089899158431	actin-related protein 2/3 complex subunit 1A [Temnothorax curvispinosus]	Actin-related protein 2/3 complex subunit [Apis mellifera]	OG0007603
Tlon_g14397	302.0629630503	-0.156343	0.0435807347946139	-3.58743699007901	0.000333944396771692	0.00641900378794619	chloride channel protein 2 isoform X1 [Temnothorax curvispinosus]	Chloride channel protein 2 isoform X1 [Apis mellifera]	OG0009554
Tlon_g02986	571.97538920183	-0.155588	0.0508644520309566	-3.05886953767288	0.00222173879852501	0.0253373895994467	PREDICTED: postacrosomal sheath WW domain-binding protein-like isoform X1 [Trachymyrmex zeteki]	WW domain-binding protein 2 isoform X1 [Apis mellifera]	OG0010238
Tlon_g03457	1825.42930254452	-0.155401	0.0559483641265483	-2.77757150015631	0.00547667891624797	0.0497282445595316	PDZ and LIM domain protein 3 isoform X4 [Temnothorax curvispinosus]	PDZ and LIM domain protein 3 isoform X1 [Apis mellifera]	OG0005850
Tlon_g11242	261.096399436833	-0.155239	0.0546389788828672	-2.84117290342829	0.00449479353667448	0.043025463432384	mucin-5AC [Temnothorax curvispinosus]	Uncharacterized protein LOC724585 [Apis mellifera]	OG0004632
Tlon_g13931	480.172073751287	-0.15479	0.0520019155505586	-2.97662655915664	0.00291438765965623	0.0312902837242821	poly(U)-binding-splicing factor half pint isoform X1 [Temnothorax curvispinosus]	Poly(U)-binding-splicing factor half pint isoform X1 [Apis mellifera]	OG0003161
Tlon_g04927	224.792424986929	-0.154785	0.0438895143854833	-3.52669887377346	0.00042077502604278	0.00756918697790917	zinc finger protein 33A-like [Temnothorax curvispinosus]	Uncharacterized protein LOC100578404 isoform X1 [Apis mellifera]	OG0003795
Tlon_g11240	1173.27432991264	-0.153363	0.0450316901672016	-3.40566403329561	0.000660033491420847	0.0104184756741827	protein lava lamp-like isoform X1 [Temnothorax curvispinosus]	Golgin subfamily B member 1 isoform X1 [Apis mellifera]	OG0004634
Tlon_g09142	442.327343090619	-0.152943	0.0397653425346445	-3.84614230668346	0.000119992088944564	0.00274182236639796	PREDICTED: proteasome subunit alpha type-1 [Vollenhovia emeryi]	Proteasome subunit alpha type [Apis mellifera]	OG0000889
Tlon_g16449	228.341117289961	-0.152911	0.0447888216126248	-3.41403947000983	0.000640073023282704	0.0101369704385005	growth arrest and DNA damage-inducible proteins-interacting protein 1 [Temnothorax curvispinosus]	Large ribosomal subunit protein mL64 [Apis mellifera]	OG0009363
Tlon_g03717	705.064273431446	-0.152885	0.0414786040245799	-3.68587182683618	0.000227921045767104	0.00478634196110918	THO complex subunit 2 isoform X7 [Temnothorax curvispinosus]	THO complex subunit 2 [Apis mellifera]	OG0006970
Tlon_g04721	93.3110971398341	-0.151149	0.0495937262527461	-3.04773591363135	0.00230572460941717	0.0260459460025869	trichohyalin-like [Temnothorax curvispinosus]	Uncharacterized protein, isoform D [Drosophila melanogaster]	OG0000394
Tlon_g15648	1306.10932481456	-0.150125	0.0530666474270661	-2.82899432261704	0.00466945273011235	0.0444297029230451	triosephosphate isomerase isoform X1 [Temnothorax curvispinosus]	Triosephosphate isomerase [Apis mellifera]	OG0008159
Tlon_g15650	1214.86472424548	-0.150109	0.0496912827953991	-3.0208383169642	0.0025207592409713	0.0280103946426811	prostaglandin E synthase 3 [Temnothorax curvispinosus]	Prostaglandin E synthase 3 [Apis mellifera]	OG0008157
Tlon_g08404	398.055398705717	-0.149823	0.051208549051934	-2.92573763808726	0.00343640609381678	0.0353440347151261	protein asteroid-like [Temnothorax curvispinosus]	superoxide dismutase [Apis mellifera]	OG0006824
Tlon_g06266	816.938116663328	-0.149737	0.0518089042607698	-2.8901877096129	0.00385011855312973	0.0385578049217845	T-complex protein 1 subunit theta [Temnothorax curvispinosus]	T-complex protein 1 subunit theta [Apis mellifera]	OG0001827
Tlon_g03405	3472.20697138088	-0.149268	0.0524323482584755	-2.84687728078679	0.00441503785261894	0.042604221545414	janus kinase and microtubule-interacting protein 3 isoform X1 [Temnothorax curvispinosus]	PFTAIRE-interacting factor 1A, isoform H [Drosophila melanogaster]	OG0005817		1
Tlon_g06026	290.461837958431	-0.149181	0.0357349818218086	-4.17463560009444	0.000029846340336245	0.000894827071590439	F-box/LRR-repeat protein 4-like [Temnothorax curvispinosus]	F-box/LRR-repeat protein 4 isoform X1 [Apis mellifera]	OG0008462
Tlon_g05285	492.653253520389	-0.148833	0.0385664468359276	-3.8591405716003	0.00011378647581721	0.00262038710251516	glucose-induced degradation protein 4 homolog [Temnothorax curvispinosus]	Glucose-induced degradation protein 4 homolog [Apis mellifera]	OG0005435
Tlon_g18897	3012.10831613351	-0.148742	0.0513279165830915	-2.89787976123925	0.00375694592233992	0.0378633429424829	glyceraldehyde-3-phosphate dehydrogenase-like [Temnothorax curvispinosus]	Glyceraldehyde-3-phosphate dehydrogenase [Apis mellifera]	OG0004465
Tlon_g01654	669.164584816932	-0.14833	0.048146961776312	-3.08076853780547	0.0020646708103333	0.0240642683443981	ubiquitin-conjugating enzyme E2-17 kDa isoform X1 [Drosophila ananassae]	NA	OG0008350
Tlon_g01200	1045.12888321246	-0.147776	0.0528434285577228	-2.7964851070507	0.00516617919127489	0.0476347702220646	lipid storage droplets surface-binding protein 2-like [Temnothorax curvispinosus]	Uncharacterized protein LOC409465 [Apis mellifera]	OG0005766
Tlon_g18071	613.11706617674	-0.147403	0.0408035741716539	-3.61249870570647	0.000303260620846334	0.00604871706934927	PREDICTED: serine/arginine repetitive matrix protein 1 isoform X5 [Trachymyrmex zeteki]	Serine/arginine repetitive matrix protein 1 isoform X1 [Apis mellifera]	OG0008321
Tlon_g14393	1058.21605311971	-0.146732	0.0422869781836884	-3.46991139079793	0.000520630091403709	0.00900671309529786	PREDICTED: gamma-aminobutyric acid receptor-associated protein [Linepithema humile]	Gamma-aminobutyric acid receptor-associated protein [Apis mellifera]	OG0009550
Tlon_g05365	259.753821012585	-0.145699	0.0431905546821573	-3.37340021957524	0.000742459503118174	0.0112772427919291	uncharacterized protein LOC112461904 [Temnothorax curvispinosus]	Kinase [Apis mellifera]	OG0000526
Tlon_g07155	524.31451053791	-0.145396	0.0439946094242217	-3.30485898648708	0.000950241966080093	0.0135218013501606	probable galactose-1-phosphate uridylyltransferase isoform X1 [Temnothorax curvispinosus]	Galactose-1-phosphate uridylyltransferase [Apis mellifera]	OG0001313
Tlon_g18526	397.194119147566	-0.145144	0.0495787742000166	-2.92755178694922	0.00341642159850968	0.035327726160728	PREDICTED: AP-2 complex subunit mu [Linepithema humile]	AP-2 complex subunit mu [Apis mellifera]	OG0000703
Tlon_g17422	183.341699044513	-0.144764	0.0516537216031942	-2.80259553746599	0.00506931995321235	0.0469232004212879	2-(3-amino-3-carboxypropyl)histidine synthase subunit 1 [Temnothorax curvispinosus]	2-(3-amino-3-carboxypropyl)histidine synthase subunit 1 [Apis mellifera]	OG0009520
Tlon_g13799	183.736101927658	-0.144677	0.0371012863353109	-3.89950128952885	0.0000963910239707407	0.0022974800563426	uncharacterized protein LOC112453779 isoform X3 [Temnothorax curvispinosus]	Beta-1,3-glucan-binding protein 1 [Apis mellifera]	NA
Tlon_g04903	367.268260730246	-0.144397	0.0357533271456215	-4.03868983876531	0.0000537505823826219	0.00142863535888563	UDP-glucose 4-epimerase isoform X2 [Temnothorax curvispinosus]	UDP-glucose 4-epimerase [Apis mellifera]	OG0003777
Tlon_g07671	232.85624159638	-0.144377	0.0354406741503584	-4.07377830910793	0.0000462565152653526	0.00125399315039307	LDLR chaperone boca [Temnothorax curvispinosus]	LDLR chaperone boca [Apis mellifera]	OG0009662
Tlon_g14543	403.06890902558	-0.143699	0.0510327309935573	-2.81582130499424	0.00486527196764515	0.0455653270525824	ATP synthase subunit e, mitochondrial [Temnothorax curvispinosus]	ATP synthase subunit e, mitochondrial [Apis mellifera]	NA
Tlon_g15524	180.39191886697	-0.143586	0.0343115538225786	-4.18478550717464	0.0000285435491652142	0.000866669419557808	group XIIA secretory phospholipase A2 [Temnothorax curvispinosus]	Group XIIA secretory phospholipase A2 [Apis mellifera]	OG0007072
Tlon_g16755	383.608819512533	-0.143386	0.0384665500645823	-3.7275384737893	0.000193359050569213	0.00415199366695242	uncharacterized protein LOC112463516 isoform X1 [Temnothorax curvispinosus]	Uncharacterized protein C3orf18 homolog isoform X1 [Apis mellifera]	OG0006472
Tlon_g18575	518.960195244592	-0.14321	0.0455495247160981	-3.14404526625886	0.00166629662233293	0.0206855104131799	uncharacterized protein LOC112456428 [Temnothorax curvispinosus]	Uncharacterized protein LOC725452 [Apis mellifera]	OG0009949
Tlon_g14816	819.292876513554	-0.143037	0.0480053513655876	-2.97961372821986	0.00288612071201321	0.0310567436437178	G-patch domain and KOW motifs-containing protein [Temnothorax curvispinosus]	omega-amidase [Apis mellifera]	OG0007441
Tlon_g01709	690.319125611595	-0.142931	0.0418606446360773	-3.41444521736018	0.000639120447862831	0.0101369704385005	ADP-ribosylation factor GTPase-activating protein 2 isoform X1 [Temnothorax curvispinosus]	ADP-ribosylation factor GTPase-activating protein 2 isoform X1 [Apis mellifera]	OG0003944
Tlon_g09376	151.591418179351	-0.141742	0.0422506726955532	-3.35478349681164	0.000794271210909135	0.0119441352126304	caseinolytic peptidase B protein homolog [Temnothorax curvispinosus]	Caseinolytic peptidase B protein homolog [Apis mellifera]	OG0000560
Tlon_g08410	134.135591860796	-0.141314	0.0344225577854346	-4.10526705082848	0.0000403848067953344	0.0011127998496726	THAP domain-containing protein 1-like [Odontomachus brunneus]	Uncharacterized protein LOC102655420 [Apis mellifera]	OG0001435
Tlon_g08868	209.065082079303	-0.140781	0.0352296318749185	-3.99610229927575	0.0000643939163925415	0.00165035376044756	isopentenyl-diphosphate Delta-isomerase 1 [Temnothorax curvispinosus]	isopentenyl-diphosphate Delta-isomerase [Apis mellifera]	OG0010145
Tlon_g00830	185.790962152932	-0.140212	0.048818795537145	-2.87209257506224	0.00407763496211248	0.0399139340131216	zinc metalloproteinase nas-37-like [Temnothorax curvispinosus]	Notch homolog 2 N-terminal-like protein [Apis mellifera]	OG0005091
Tlon_g05358	165.569495654911	-0.139479	0.0392237705134021	-3.55598125423668	0.000376570929426438	0.00704480766105993	sialin-like isoform X3 [Temnothorax curvispinosus]	Vesicular glutamate transporter 2.1 isoform X1 [Apis mellifera]	OG0004914
Tlon_g13731	218.14252274462	-0.139115	0.0429011347504449	-3.24269750061199	0.00118403851620061	0.0157662335383473	uncharacterized protein LOC112454340 isoform X1 [Temnothorax curvispinosus]	Uncharacterized protein LOC410736 isoform X1 [Apis mellifera]	OG0003880
Tlon_g04043	794.55581133387	-0.138971	0.0436311058166518	-3.18513709507554	0.00144685447321115	0.0186256532321791	60S ribosomal protein L11-like [Temnothorax curvispinosus]	60S ribosomal protein L11 [Apis mellifera]	OG0000827
Tlon_g16317	256.638371858786	-0.138148	0.0417868270974651	-3.30601722769089	0.000946322691454535	0.0135218013501606	protein canopy 4 [Temnothorax curvispinosus]	Protein canopy homolog 3 [Apis mellifera]	OG0008001
Tlon_g16032	229.10599421814	-0.137802	0.0365394799805663	-3.77132300973336	0.000162384313821599	0.00363420668538761	geranylgeranyl transferase type-2 subunit alpha [Temnothorax curvispinosus]	Geranylgeranyl transferase type-2 subunit alpha [Apis mellifera]	OG0010195
Tlon_g05282	382.222197855101	-0.136987	0.0430568293297224	-3.18152949855126	0.00146499602902215	0.0186728237175096	gamma-tubulin complex component 6 [Temnothorax curvispinosus]	Gamma-tubulin complex component 6 isoform X1 [Apis mellifera]	OG0005438
Tlon_g09839	220.610973620095	-0.136325	0.0439056946077959	-3.10494005234208	0.00190317592906119	0.0227950745071224	guanine nucleotide-binding protein-like 1 [Temnothorax curvispinosus]	Guanine nucleotide-binding protein-like 1 [Apis mellifera]	OG0008761
Tlon_g16575	304.100009367875	-0.135625	0.0329467557847842	-4.11649982358502	0.0000384669624098645	0.001066116336092	prefoldin subunit 2-like [Temnothorax curvispinosus]	Probable prefoldin subunit 2 [Apis mellifera]	OG0009258
Tlon_g13272	354.667470612983	-0.134319	0.0391995731198634	-3.42654728040021	0.000611307327540739	0.00994574071804336	mitochondrial folate transporter/carrier-like [Temnothorax curvispinosus]	Mitochondrial folate transporter/carrier [Apis mellifera]	OG0001075
Tlon_g11137	207.324419183519	-0.13423	0.0410842447171134	-3.2671842484153	0.00108622961075351	0.014861009098682	ER membrane protein complex subunit 8 [Temnothorax curvispinosus]	ER membrane protein complex subunit 8/9 homolog [Apis mellifera]	OG0004120
Tlon_g00423	258.462357632151	-0.133947	0.0354356389499102	-3.77999746384888	0.000156829956229531	0.00352645472333101	torsin-like protein [Temnothorax curvispinosus]	Torsin-1A [Apis mellifera]	OG0008220
Tlon_g06961	341.830664079296	-0.133386	0.0427797445971908	-3.11795984083879	0.00182107615635742	0.0220795107858157	lisH domain and HEAT repeat-containing protein KIAA1468 homolog [Temnothorax curvispinosus]	LisH domain and HEAT repeat-containing protein KIAA1468 homolog isoform X1 [Apis mellifera]	OG0003624
Tlon_g06610	216.837481739128	-0.133198	0.0402939059227918	-3.30566536419751	0.000947511746199001	0.0135218013501606	protein catecholamines up [Temnothorax curvispinosus]	Protein catecholamines up [Apis mellifera]	OG0009694
Tlon_g16935	945.587862572948	-0.13315	0.0392703947544196	-3.39060192185136	0.000697393176083021	0.0108642917332933	TAR DNA-binding protein 43 isoform X1 [Temnothorax curvispinosus]	TAR DNA-binding protein 43 isoform X1 [Apis mellifera]	OG0001095
Tlon_g17563	528.247729505414	-0.132633	0.0341166617926925	-3.88762181941403	0.000101231185556905	0.00240084110223765	protein GPR107 [Temnothorax curvispinosus]	Protein GPR107 isoform X1 [Apis mellifera]	OG0003669
Tlon_g18173	336.737593219865	-0.132552	0.0442686611988507	-2.99425893368226	0.00275112359716498	0.0298059231538306	UDP-glucuronosyltransferase 2B17-like isoform X1 [Temnothorax curvispinosus]	UDP-glucuronosyltransferase [Drosophila melanogaster]	OG0000048
Tlon_g16954	138.446950879081	-0.132116	0.0449712168839262	-2.93779354651682	0.00330557069383743	0.0344053613483035	exosome complex component CSL4 [Temnothorax curvispinosus]	Exosome complex component CSL4 [Apis mellifera]	OG0008813
Tlon_g03475	139.36509094527	-0.131206	0.035077930947185	-3.74042704905047	0.000183707861233171	0.00401713474540608	PREDICTED: probable NADH dehydrogenase [ubiquinone] 1 alpha subcomplex subunit 12 [Vollenhovia emeryi]	NADH dehydrogenase [ubiquinone] 1 alpha subcomplex subunit 12 [Apis mellifera]	OG0005853
Tlon_g15610	487.125723772724	-0.130912	0.0360853495846163	-3.62785656417555	0.000285783945863661	0.00574823658199187	cytochrome c oxidase subunit 5B, mitochondrial-like [Temnothorax curvispinosus]	Cytochrome c oxidase subunit 5B, mitochondrial [Apis mellifera]	OG0008185
Tlon_g04950	134.46253861315	-0.130865	0.0359213988910987	-3.64309473609835	0.000269379635807484	0.00546439456976288	methyltransferase-like protein 14 homolog [Temnothorax curvispinosus]	N6-adenosine-methyltransferase non-catalytic subunit [Apis mellifera]	OG0008236
Tlon_g15312	397.631436651896	-0.130854	0.0406992432744476	-3.21513917850367	0.00130381290901333	0.0171219728299354	sugar transporter SWEET1 [Temnothorax curvispinosus]	Sugar transporter SWEET [Apis mellifera]	NA
Tlon_g06034	415.161591989092	-0.129635	0.0354425381231977	-3.65760406300818	0.000254583909993106	0.00523104094369455	calumenin-B-like [Temnothorax curvispinosus]	Calumenin [Apis mellifera]	OG0008455
Tlon_g16484	404.892693380658	-0.129579	0.0396664770167072	-3.26672341754649	0.00108799919770086	0.014861009098682	PRA1 family protein 3 [Temnothorax curvispinosus]	PRA1 family protein [Apis mellifera]	OG0009392
Tlon_g16228	129.955082989369	-0.129346	0.0460088961966969	-2.81132248958392	0.00493383067830831	0.0460265574236706	phosphatidylinositol glycan anchor biosynthesis class U protein [Temnothorax curvispinosus]	Phosphatidylinositol glycan anchor biosynthesis class U protein [Apis mellifera]	OG0006726
Tlon_g03859	115.660136135606	-0.128727	0.0372884847117772	-3.45218715161979	0.000556061892287432	0.00946695371619353	coiled-coil domain-containing protein 22 homolog [Temnothorax curvispinosus]	Coiled-coil domain-containing protein 22 homolog [Apis mellifera]	OG0006042
Tlon_g04487	637.960443946552	-0.127984	0.0438025955553785	-2.92184238817541	0.00347967578934325	0.0356722892210737	T-complex protein 1 subunit epsilon [Temnothorax curvispinosus]	T-complex protein 1 subunit epsilon [Apis mellifera]	OG0000950
Tlon_g02428	555.793586878401	-0.127166	0.0366449851078071	-3.47021499047841	0.000520041928069663	0.00900671309529786	neuropathy target esterase sws isoform X3 [Temnothorax curvispinosus]	Neuropathy target esterase sws [Apis mellifera]	OG0002729
Tlon_g16041	131.749452683521	-0.12675	0.0384911379979291	-3.29295833291026	0.000991391656042657	0.0138998941892804	tubulin--tyrosine ligase-like protein 12 isoform X1 [Temnothorax curvispinosus]	Tubulin--tyrosine ligase-like protein 12 [Apis mellifera]	OG0010188
Tlon_g04713	141.856581539702	-0.1266	0.0355234569049259	-3.56385300562316	0.000365450658467715	0.00691310828934762	homeodomain-only protein-like [Temnothorax curvispinosus]	Homeodomain-only protein [Apis mellifera]	OG0006436
Tlon_g05509	352.214920921249	-0.125811	0.0433861902468286	-2.89979040811522	0.00373412256419498	0.0377130556430455	uncharacterized protein LOC112463220 [Temnothorax curvispinosus]	Uncharacterized protein LOC408589 isoform X1 [Apis mellifera]	OG0002514
Tlon_g15611	162.086346922623	-0.12476	0.0432447784067909	-2.88497219129578	0.00391448237682394	0.0389568632365757	unconventional prefoldin RPB5 interactor-like protein [Temnothorax curvispinosus]	Unconventional prefoldin RPB5 interactor-like protein isoform X1 [Apis mellifera]	OG0008184
Tlon_g04764	1013.29273072403	-0.124506	0.0443271528643116	-2.80880624589791	0.00497255632396238	0.0462972187428294	lysophospholipid acyltransferase 7-like [Temnothorax curvispinosus]	Lysophospholipid acyltransferase 7 [Apis mellifera]	OG0005771
Tlon_g15339	311.95375333752	-0.124321	0.039121120886338	-3.17785564648797	0.0014836860051119	0.0188104552828947	uncharacterized protein LOC112454065 [Temnothorax curvispinosus]	glutathione transferase [Apis mellifera]	OG0001947
Tlon_g02440	144.985646756352	-0.124115	0.0400966088360439	-3.09539527685104	0.001965507669569	0.0233953581762596	uncharacterized protein LOC112453790 isoform X1 [Temnothorax curvispinosus]	Uncharacterized protein LOC724290 isoform X1 [Apis mellifera]	OG0002720
Tlon_g16208	331.337975758454	-0.123709	0.0382424481776133	-3.23487250286774	0.00121697060221951	0.0161147190577233	uncharacterized protein LOC112452840 [Temnothorax curvispinosus]	Uncharacterized protein LOC551240 isoform X1 [Apis mellifera]	OG0006746
[truncated: 72 more rows]

[truncated: 9 more sheets: DEGs_clim_tlon_h, DEGs_clim_tame_fb, DEGs_clim_tame_h, topGO_clim_tlon, topGO_clim_tame, orthoDEGs, DEGs_aggr_tlon_fb, DEGs_aggr_tame_fb, topGO_aggr]
